# Supplementary material for: Cecum microbiome and metabolism characteristics of Silky Fowl and White Leghorn chicken in late laying stages
Source: Front Microbiol. 2022 Oct 20;13:984654. doi: 10.3389/fmicb.2022.984654 (PMC9633115; doi:10.3389/fmicb.2022.984654)
Supplement: Supplementary file 1 [file Table_1.XLSX]

## Sheet: Sheet1
Supplementary Table 1 The specific information of 271 significantly different metabolites.								Note: The red/green color of name indicates up/downregulation.
Source	Name	HMDBID	KEGGID	Formula	Molecular Weight	RT [min]	Area (Max.)	Area: QC-1.raw (F5)	Area: QC-2.raw (F6)	Area: QC-3.raw (F7)	Area: QC-4.raw (F8)	Area: QC-5.raw (F9)	Area: SF2.raw (F10)	Area: SF3.raw (F11)	Area: SF4.raw (F12)	Area: SF5.raw (F13)	Area: SF6.raw (F14)	Area: SF9.raw (F15)	Area: SF11.raw (F16)	Area: SF14.raw (F17)	Area: WL2.raw (F18)	Area: WL3.raw (F19)	Area: WL4.raw (F20)	Area: WL5.raw (F21)	Area: WL6.raw (F22)	Area: WL8.raw (F23)	Area: WL10.raw (F24)	Area: WL11.raw (F25)	Ratio( SF336C/WL336C)	Pvalue(SF336C/WL336C)	VIP
								QC-1	QC-2	QC-3	QC-4	QC-5	SF2C	SF3C	SF4C	SF5C	SF6C	SF9C	SF11C	SF14C	WL2C	WL3C	WL4C	WL5C	WL6C	WL8C	WL10C	WL11C
								QC	QC	QC	QC	QC	SF336C	SF336C	SF336C	SF336C	SF336C	SF336C	SF336C	SF336C	WL336C	WL336C	WL336C	WL336C	WL336C	WL336C	WL336C	WL336C
negative ion mode	Isatin	HMDB0240740	C11129	C8 H5 N O2	147.032	4.086	2.12003e+07	4.76542e+06	4.88169e+06	5.04184e+06	4.30698e+06	3.9004e+06	802911	604172	306532	666943	966120	230404	310270	897471	4.75421e+06	1.78226e+07	5.45455e+06	2.12003e+07	960185	1.88716e+06	4.05019e+06	5.22988e+06	0.0779807	0.0188874	1.48013
negative ion mode	valganciclovir	HMDB0015548		C14 H22 N6 O5	354.165	4.625	1.84977e+07	4.34866e+06	4.05336e+06	4.75562e+06	4.40898e+06	4.27268e+06	1.14584e+06	474066	1.29869e+06	700759	907024	309286	2.39858e+06	239214	4.59907e+06	1.62127e+07	8.84398e+06	1.84977e+07	5.15104e+06	2.9891e+06	3.87285e+06	7.79689e+06	0.109963	0.00268091	1.81459
negative ion mode	α-Cyano-3-hydroxycinnamic acid			C10 H7 N O3	189.042	3.902	3.57999e+08	9.38837e+07	9.83046e+07	9.61371e+07	9.66261e+07	9.88332e+07	4.50249e+07	1.40095e+07	2.28761e+07	1.52251e+07	1.7924e+07	2.6727e+06	3.3683e+07	1.36488e+07	6.35285e+07	3.57999e+08	1.6963e+08	3.00772e+08	7.30892e+07	1.53491e+08	6.45878e+07	1.17479e+08	0.126916	0.00302401	1.76563
negative ion mode	Benzoyl cyanide		C21329	C8 H5 N O	131.037	4.576	1.25679e+07	2.0181e+06	2.3738e+06	2.45596e+06	1.87204e+06	2.33528e+06	798830	436995	585386	193378	339218	149058	661494	880781	1.49151e+06	7.67056e+06	2.86909e+06	1.25679e+07	1.00011e+06	1.76341e+06	2.1249e+06	2.29821e+06	0.127263	0.0299481	1.39912
negative ion mode	mecarbinzid		C18942	C13 H16 N4 O3 S	308.093	4.36	3.24364e+07	6.30471e+06	5.92968e+06	5.8104e+06	5.51764e+06	6.13544e+06	1.38429e+06	1.43488e+06	2.39331e+06	2.11134e+06	1.10615e+06	336740	2.30601e+06	4.0714e+06	8.81058e+06	2.01061e+07	3.24364e+07	2.43176e+07	2.39364e+06	1.74349e+07	3.52714e+06	1.11526e+06	0.137497	0.0117177	1.55702
negative ion mode	4-Acetyl-2(3H)-benzoxazolone	HMDB0040612		C9 H7 N O3	177.043	4.182	2.27671e+07	5.55589e+06	5.89135e+06	6.77383e+06	6.51719e+06	6.54806e+06	1.45183e+06	777196	714181	279336	1.43544e+06	2.96549e+06	1.58607e+06	3.08422e+06	1.76928e+07	2.19861e+07	9.68564e+06	2.27671e+07	1.48503e+06	2.37784e+06	3.86092e+06	5.17539e+06	0.14458	0.0123286	1.54071
negative ion mode	N-Phenylacetylglutamic acid			C13 H15 N O5	265.095	4.836	1.55474e+07	2.1663e+06	2.63524e+06	2.79555e+06	2.28804e+06	3.11439e+06	483458	503092	869162	515333	1.59217e+06	235366	2.21698e+06	359362	451410	3.01111e+06	665938	9.06586e+06	1.55474e+07	3.93236e+06	2.1801e+06	7.02764e+06	0.161763	0.0309243	1.46911
negative ion mode	2-[(2S,3R,4S,5R)-3,4-Dihydroxy-5-{[(isopropylcarbamoyl)amino]methyl}tetrahydro-2-furanyl]-N-[2-(dimethylamino)ethyl]acetamide	HMDB0031645	C06244	C15 H30 N4 O5	382.199	4.972	2.16599e+07	6.94028e+06	6.48918e+06	7.29239e+06	7.16782e+06	6.59323e+06	474345	2.34719e+06	3.51569e+06	464862	1.79972e+06	166440	7.7131e+06	97777	4.89558e+06	1.9285e+07	2.16599e+07	9.4691e+06	1.11027e+07	1.81977e+07	4.64624e+06	1.02495e+07	0.166615	0.000930489	1.91293
negative ion mode	1,5-Isoquinolinediol			C9 H7 N O2	161.047	3.427	4.97041e+08	1.29022e+08	1.33123e+08	1.28538e+08	1.41291e+08	1.35656e+08	3.63343e+07	5.39118e+07	4.11339e+07	3.3556e+07	6.08584e+07	1.14178e+07	5.2944e+07	2.40877e+07	9.14643e+07	4.97041e+08	2.86984e+08	4.49251e+08	7.4006e+07	1.40048e+08	1.20528e+08	1.49823e+08	0.173697	0.00680103	1.6482
negative ion mode	Valaciclovir	HMDB0014716		C13 H20 N6 O4	324.155	4.892	1.46354e+07	4.39355e+06	4.84705e+06	5.05795e+06	4.16629e+06	4.73099e+06	998693	228891	1.42756e+06	65571.1	870748	221706	7.40004e+06	87687.3	1.90923e+06	1.07713e+07	1.46354e+07	1.42702e+07	1.6829e+06	9.46758e+06	2.18442e+06	8.6689e+06	0.177715	0.00765767	1.67263
negative ion mode	Sebacic acid	HMDB0000792	C08277	C10 H18 O4	202.12	4.586	1.40962e+07	2.946e+06	3.24958e+06	3.65205e+06	3.12334e+06	3.16883e+06	542869	1.30188e+06	1.36627e+06	901308	2.22817e+06	412747	452248	1.69027e+06	1.38538e+06	6.70875e+06	1.40962e+07	7.34033e+06	1.49254e+06	1.12208e+07	952064	2.62457e+06	0.194143	0.0208239	1.44322
negative ion mode	Phenprocoumon	HMDB0015081		C18 H16 O3	280.11	5.119	2.08903e+07	8.88608e+06	8.58526e+06	8.46217e+06	8.6655e+06	8.15738e+06	1.97023e+06	3.10233e+06	4.37057e+06	1.65618e+06	1.91728e+06	948907	7.07966e+06	659710	7.78305e+06	1.7168e+07	2.08903e+07	1.21997e+07	1.51808e+07	2.03388e+07	7.53933e+06	1.00029e+07	0.195358	7.66087e-05	2.13323
negative ion mode	N-[2-(6-amino-9H-purin-9-yl)ethyl]-N-(2-furylmethyl)amine			C12 H14 N6 O	258.122	1.008	1.01269e+09	2.58312e+08	2.62287e+08	2.58387e+08	2.74e+08	2.60967e+08	5.02838e+07	7.48208e+07	4.78102e+07	7.9155e+07	1.54231e+08	3.98901e+07	1.38886e+08	6.36255e+07	7.11508e+07	9.02459e+08	5.97924e+08	1.01269e+09	1.26072e+08	1.78723e+08	1.92886e+08	2.35553e+08	0.195542	0.0244292	1.43798
negative ion mode	5-Hydroxyindole-3-acetic acid	HMDB0000763		C10 H9 N O3	191.058	4.552	8.22504e+08	1.6887e+08	1.68801e+08	1.7516e+08	1.70005e+08	1.74564e+08	9.47614e+07	5.65136e+07	5.43622e+07	4.10649e+07	5.42817e+07	2.13802e+07	7.80678e+07	6.31071e+07	1.51157e+08	4.72461e+08	2.78982e+08	8.22504e+08	1.08792e+08	2.02594e+08	1.67521e+08	1.6486e+08	0.195679	0.0147014	1.53937
negative ion mode	4-(2-Aminophenyl)-2,4-dioxobutanoic acid	HMDB0000978		C10 H9 N O4	207.053	4.059	4.25625e+09	8.86528e+08	8.71093e+08	8.75538e+08	8.68566e+08	8.53182e+08	3.17843e+08	4.06789e+08	3.6548e+08	2.31687e+08	2.85799e+08	1.65085e+08	3.39001e+08	2.34525e+08	1.06233e+09	2.65959e+09	1.22107e+09	4.25625e+09	4.16733e+08	7.45365e+08	6.84531e+08	7.99512e+08	0.19807	0.0231588	1.43989
negative ion mode	Jasmonal			C14 H18 O	202.136	4.894	1.00169e+07	2.77816e+06	2.96835e+06	2.94009e+06	2.72952e+06	3.02903e+06	521114	312456	1.04388e+06	1.08822e+06	788158	672162	4.51091e+06	384130	1.30927e+06	8.28206e+06	1.00169e+07	9.64343e+06	1.25103e+06	7.63918e+06	1.77337e+06	4.86236e+06	0.208163	0.00754157	1.66079
negative ion mode	3-Hydroxysebacic acid	HMDB0000350		C10 H18 O5	218.115	4.909	1.27787e+07	3.05811e+06	3.0263e+06	2.90892e+06	2.63286e+06	2.56397e+06	1.71486e+06	962721	1.24806e+06	1.1395e+06	881841	850008	1.50598e+06	1.24085e+06	2.11237e+06	1.07773e+07	5.69831e+06	1.27787e+07	2.32621e+06	5.17914e+06	2.04031e+06	4.21332e+06	0.211494	0.00811874	1.63301
negative ion mode	4-(Trimethylammonio)-3-(undecanoyloxy)butanoate	HMDB0001161		C18 H35 N O4	329.256	9.079	1.09272e+08	3.66109e+07	3.63749e+07	3.57966e+07	3.81435e+07	3.77014e+07	1.70538e+07	1.52742e+07	1.70157e+07	1.22232e+07	1.18263e+07	2.63099e+06	3.19888e+07	3.95162e+06	8.06251e+06	1.09272e+08	1.32998e+07	9.70796e+07	9.10486e+07	2.93362e+07	8.24448e+07	7.34001e+07	0.222177	0.00450183	1.77108
negative ion mode	Aurentiacin			C18 H18 O4	298.12	5.117	8.56158e+06	3.29193e+06	3.1697e+06	3.51925e+06	2.57089e+06	3.04497e+06	928847	1.26693e+06	1.59287e+06	965492	948413	561832	2.78025e+06	344042	3.46989e+06	6.79064e+06	8.56158e+06	4.28863e+06	5.83005e+06	6.50465e+06	2.67547e+06	3.72272e+06	0.224375	0.000103741	2.11769
negative ion mode	(2Z)-3-(3,4,5-Trimethoxyphenyl)-2-propen-1-yl acetate			C14 H18 O5	266.115	5.096	1.59366e+07	4.23317e+06	4.63215e+06	2.95255e+06	4.0113e+06	4.21655e+06	91728.4	1.23123e+06	135247	137857	98275.3	652845	4.28613e+06	6.44065e+06	9.63848e+06	4.38195e+06	1.59366e+07	7.56596e+06	3.24501e+06	1.13956e+07	84646.6	93116.3	0.249782	0.0395094	1.30692
negative ion mode	zinniol		C10840	C15 H22 O4	266.152	4.899	1.65036e+07	3.52843e+06	3.53045e+06	3.85392e+06	3.51907e+06	3.73496e+06	3.00332e+06	2.77351e+06	1.66093e+06	675960	979267	1.85988e+06	5.47915e+06	1.0222e+06	1.43832e+06	1.32831e+07	1.65036e+07	1.39914e+07	1.31777e+06	1.16627e+07	1.77254e+06	6.62466e+06	0.262099	0.0179822	1.49596
negative ion mode	Heptylbenzene		C14698	C13 H20	176.156	9.663	2.00026e+07	5.11369e+06	4.05029e+06	4.92166e+06	4.67835e+06	2.85468e+06	1.19833e+06	1.44935e+06	2.62858e+06	2.42123e+06	867460	2.87277e+06	6.15646e+06	1.60973e+06	2.7091e+06	1.72025e+07	2.00026e+07	3.74483e+06	4.25337e+06	1.34825e+07	3.81152e+06	3.61759e+06	0.27903	0.0305784	1.37528
negative ion mode	Proacacipetalin		C08338	C11 H17 N O6	259.105	3.288	2.70839e+07	1.02534e+07	9.03512e+06	9.34738e+06	9.72203e+06	1.00442e+07	2.06567e+06	3.06876e+06	7.09483e+06	1.77116e+06	7.13533e+06	1.86689e+06	1.16456e+07	2.17384e+06	1.0652e+07	9.01674e+06	1.5382e+07	1.59348e+07	1.88931e+07	1.45431e+07	2.70839e+07	1.83703e+07	0.283517	0.000211788	2.11958
negative ion mode	dictyoquinazol A			C17 H16 N2 O4	312.111	4.549	1.22232e+07	5.48631e+06	4.12988e+06	4.53659e+06	4.03176e+06	5.55665e+06	272031	740369	6.27358e+06	1.31399e+06	1.1159e+06	230315	6.40377e+06	341544	5.30562e+06	9.64329e+06	1.22232e+07	3.4515e+06	5.69505e+06	1.08643e+07	4.83797e+06	6.39442e+06	0.285738	0.00311873	1.77395
negative ion mode	Arsenic acid	HMDB0012190	C01478	H3 As O4	141.924	0.956	2.08507e+07	7.54268e+06	8.451e+06	8.21203e+06	5.88285e+06	8.92997e+06	1.36795e+07	4.42456e+06	3.44705e+06	1.40905e+06	2.95257e+06	127484	4.16408e+06	175206	2.95747e+06	9.19497e+06	1.94966e+07	1.27673e+07	1.32351e+07	1.33834e+07	2.08507e+07	1.20308e+07	0.292346	0.00253253	1.87059
negative ion mode	2271703			C10 H17 N O5	231.111	4.599	2.70281e+07	7.42455e+06	5.87115e+06	6.88604e+06	6.70188e+06	7.47407e+06	2.52044e+06	2.37082e+06	3.15623e+06	2.29464e+06	4.16957e+06	2.10921e+06	6.32855e+06	2.93405e+06	1.57372e+06	7.00354e+06	496949	2.25386e+07	2.70281e+07	6.42725e+06	5.02829e+06	1.69059e+07	0.297504	0.0499877	1.36535
negative ion mode	amiloxate			C15 H20 O3	248.141	4.906	1.58896e+07	5.35576e+06	4.87822e+06	4.796e+06	5.552e+06	5.07224e+06	2.30275e+06	2.08495e+06	3.16459e+06	4.07211e+06	1.75608e+06	2.03335e+06	6.02598e+06	979481	4.97405e+06	1.20622e+07	1.58896e+07	1.3563e+07	2.55107e+06	1.31639e+07	5.19335e+06	6.42547e+06	0.303691	0.003712	1.75174
negative ion mode	(2R)-2-Hydroxy-3-(phosphonooxy)propyl (11Z)-11-icosenoate			C23 H45 O7 P	464.291	10.366	1.08391e+07	3.02709e+06	3.39909e+06	2.68796e+06	3.35838e+06	3.66021e+06	1.45326e+06	898997	2.11317e+06	1.22145e+06	773588	1.25917e+06	1.17644e+06	2.00874e+06	2.44932e+06	1.08391e+07	3.46775e+06	846045	3.98351e+06	4.7841e+06	6.10997e+06	1.8891e+06	0.317288	0.0199315	1.43999
negative ion mode	Indole-3-lactic acid	HMDB0000671		C11 H11 N O3	205.073	5.074	2.61549e+07	1.00278e+07	1.08081e+07	1.08784e+07	1.04158e+07	1.06441e+07	8.43971e+06	2.42415e+06	7.4127e+06	2.98039e+06	4.13236e+06	1.12768e+06	1.48192e+07	1.23578e+06	1.19604e+06	1.65951e+07	1.64677e+06	2.21657e+07	2.2646e+07	1.65022e+07	2.24823e+07	2.61549e+07	0.329023	0.0126191	1.64055
negative ion mode	3-Hydroxytetradecanedioic acid	HMDB0000394		C14 H26 O5	274.178	5.766	5.58281e+07	2.04456e+07	1.7867e+07	1.99196e+07	2.16748e+07	1.99051e+07	5.13259e+06	9.26852e+06	1.35644e+07	9.60588e+06	1.07877e+07	4.40327e+06	1.34358e+07	6.07448e+06	1.07971e+07	3.17324e+07	5.58281e+07	3.29827e+07	1.61516e+07	3.71864e+07	1.12561e+07	1.15986e+07	0.348246	0.0122561	1.55639
negative ion mode	myxochelin B		C12221	C20 H25 N3 O6	403.174	10.383	3.20416e+07	1.16902e+07	1.10811e+07	1.28113e+07	1.568e+07	1.54093e+07	1.05552e+06	1.68023e+06	2.58825e+06	1.24375e+06	4.94204e+06	5.14673e+06	1.03392e+07	1.59567e+07	4.01703e+06	2.73893e+07	2.88761e+06	1.93053e+07	2.12702e+07	4.60756e+06	1.10479e+07	3.20416e+07	0.350442	0.0402898	1.39007
negative ion mode	3-(10,11-Dihydro-5H-dibenzo[a,d][7]annulen-5-yloxy)-8-methyl-8-azabicyclo[3.2.1]octane	HMDB0001485	C01387	C23 H27 N O	333.209	6.465	4.09405e+07	1.35952e+07	1.11606e+07	1.15079e+07	1.64892e+07	1.73865e+07	2.1692e+06	4.0071e+06	1.06757e+07	6.91163e+06	5.82686e+06	8.68719e+06	1.88439e+07	6.64886e+06	2.16614e+07	5.36698e+06	3.97428e+07	1.4079e+07	1.08787e+07	3.38712e+07	4.09405e+07	6.89261e+06	0.367695	0.0256256	1.44666
negative ion mode	DL-Lysine			C6 H14 N2 O2	146.106	0.829	9.05273e+08	3.87541e+08	3.65748e+08	3.57702e+08	3.88536e+08	4.14173e+08	1.7205e+08	3.82359e+07	4.71974e+07	9.29409e+07	3.47787e+08	1.46055e+08	5.60154e+08	1.27984e+08	2.18964e+08	4.80862e+08	2.07092e+08	9.05273e+08	8.80795e+08	6.36649e+08	2.56298e+08	5.73105e+08	0.368451	0.0144593	1.59552
negative ion mode	Indoleacrylic acid	HMDB0000734		C11 H9 N O2	187.063	3.684	5.47557e+08	2.18725e+08	2.24771e+08	2.24659e+08	2.31539e+08	2.21839e+08	1.05368e+08	6.98922e+07	9.82119e+07	5.51816e+07	8.3815e+07	5.49999e+07	1.85151e+08	2.63685e+08	1.20861e+08	2.41071e+08	9.87102e+07	5.03955e+08	5.47557e+08	2.63355e+08	2.69848e+08	4.02922e+08	0.374265	0.00966742	1.68379
negative ion mode	Indole-3-acetic acid	HMDB0000197	C00954	C10 H9 N O2	175.063	5.507	4.06179e+07	1.68861e+07	1.6545e+07	1.72406e+07	1.71299e+07	1.76331e+07	1.87821e+07	7.13541e+06	8.43235e+06	4.24817e+06	5.87681e+06	2.658e+06	1.23492e+07	1.37271e+07	6.00344e+06	3.48236e+07	2.5917e+07	4.06179e+07	1.93461e+07	2.22902e+07	2.76097e+07	1.84115e+07	0.375395	0.00281865	1.8209
negative ion mode	Corchorifatty acid F	HMDB0035919		C18 H32 O5	328.225	6.232	1.35424e+07	3.42592e+06	3.70355e+06	3.38854e+06	4.14964e+06	3.4891e+06	2.19346e+06	2.89843e+06	3.28607e+06	1.69839e+06	2.29774e+06	691821	4.85611e+06	1.30343e+06	1.9585e+06	1.35424e+07	8.52954e+06	4.06067e+06	3.46212e+06	1.29679e+07	2.67019e+06	3.77049e+06	0.377252	0.0366045	1.28642
negative ion mode	1,5-DAN			C10 H10 N2	158.084	3.692	1.52922e+07	5.68875e+06	6.08661e+06	5.86735e+06	5.52323e+06	5.98235e+06	3.24043e+06	1.46751e+06	2.43584e+06	1.59411e+06	2.43027e+06	1.43754e+06	4.74874e+06	7.75197e+06	3.3585e+06	6.3015e+06	2.68691e+06	1.37348e+07	1.52922e+07	5.94568e+06	6.57121e+06	1.21745e+07	0.380024	0.0158028	1.60877
negative ion mode	4-Indolecarbaldehyde			C9 H7 N O	145.052	4.503	1.0734e+08	3.23421e+07	3.23791e+07	3.30753e+07	3.48987e+07	3.35167e+07	2.76985e+07	1.9468e+07	1.92767e+07	1.43435e+07	2.15915e+07	7.35719e+06	2.57357e+07	1.69421e+07	3.66128e+07	5.16362e+07	4.35653e+07	1.0734e+08	3.30996e+07	5.6026e+07	3.41215e+07	3.82911e+07	0.380375	0.00384622	1.75028
negative ion mode	2,6-di-tert-butylhydroquinone	HMDB0040178		C14 H22 O2	222.162	7.313	1.58172e+07	6.1018e+06	5.60641e+06	5.2574e+06	5.66297e+06	6.20894e+06	2.62576e+06	3.27314e+06	3.14999e+06	3.03112e+06	2.05861e+06	955656	8.85821e+06	2.4498e+06	3.83702e+06	9.49193e+06	1.58172e+07	8.87777e+06	7.09799e+06	1.31842e+07	4.42876e+06	6.66777e+06	0.380422	0.00657804	1.68144
negative ion mode	leucoline	HMDB0033731		C9 H7 N	129.058	5.508	2.63957e+07	1.09661e+07	1.02853e+07	1.04236e+07	1.01273e+07	1.26827e+07	1.17827e+07	4.15654e+06	4.95149e+06	2.93872e+06	4.40987e+06	1.69398e+06	9.19114e+06	9.40135e+06	3.9382e+06	2.23698e+07	1.55477e+07	2.63957e+07	1.3423e+07	1.60104e+07	1.6488e+07	1.27264e+07	0.382397	0.00258864	1.83166
negative ion mode	Skatole	HMDB0000466	C08313	C9 H9 N	131.074	3.692	9.162e+06	3.41624e+06	3.29175e+06	3.77917e+06	2.78023e+06	3.44558e+06	1.58376e+06	814154	1.83813e+06	1.28656e+06	1.17127e+06	715948	3.41306e+06	4.48645e+06	1.84072e+06	4.58247e+06	849674	8.58989e+06	9.162e+06	3.82026e+06	4.27125e+06	6.42868e+06	0.387138	0.0196469	1.55686
negative ion mode	DL-Tryptophan	HMDB0013609		C11 H12 N2 O2	204.09	3.684	3.21147e+08	1.24696e+08	1.25873e+08	1.26128e+08	1.32801e+08	1.32895e+08	6.35995e+07	4.41543e+07	5.83464e+07	3.52375e+07	5.19196e+07	3.34167e+07	1.1202e+08	1.50919e+08	6.88026e+07	1.37355e+08	5.18929e+07	2.87164e+08	3.21147e+08	1.52298e+08	1.5426e+08	2.3255e+08	0.391053	0.0124655	1.64085
negative ion mode	3-Phenylpropanoic acid	HMDB0000764	C05629	C9 H10 O2	150.068	6.446	1.14982e+07	2.88066e+06	3.11929e+06	3.10786e+06	3.59745e+06	3.2365e+06	2.11615e+06	4.21375e+06	1.79744e+06	588624	406270	675322	2.06405e+06	4.76492e+06	3.27884e+06	5.34727e+06	4.18406e+06	9.60134e+06	2.81897e+06	3.39552e+06	1.14982e+07	2.00183e+06	0.394685	0.0330231	1.36637
negative ion mode	DL-Malic acid	HMDB0000744		C4 H6 O5	134.02	1.016	1.96605e+08	6.02818e+07	6.09097e+07	6.02666e+07	6.36552e+07	6.43199e+07	2.8722e+07	7.74403e+07	2.6193e+07	3.71172e+07	2.89632e+07	1.40743e+07	4.52313e+07	2.81103e+07	1.88795e+07	1.38759e+08	5.37607e+07	1.96605e+08	1.04081e+08	7.97781e+07	3.13298e+07	9.89951e+07	0.395813	0.0250734	1.43044
negative ion mode	Phytosphingosine	HMDB0004610	C12144	C18 H39 N O3	317.293	7.295	1.01762e+08	3.03282e+07	2.81312e+07	2.99364e+07	3.09973e+07	3.36002e+07	2.24126e+07	2.05506e+07	2.30617e+07	7.22569e+06	1.15658e+07	1.17157e+07	2.94834e+07	1.89712e+07	2.52683e+07	1.01762e+08	4.11414e+07	3.16978e+07	2.23955e+07	2.79612e+07	6.0086e+07	5.52358e+07	0.396629	0.0133617	1.54267
negative ion mode	Calcitriol	HMDB0001903	C01673	C27 H44 O3	416.329	7.82	1.13255e+07	3.13397e+06	3.26763e+06	3.15856e+06	3.19004e+06	3.25945e+06	900179	3.39459e+06	2.8222e+06	1.14714e+06	1.78502e+06	1.37738e+06	2.84611e+06	1.47686e+06	2.78692e+06	1.13255e+07	3.43868e+06	3.8027e+06	5.40543e+06	2.39661e+06	5.09604e+06	4.69532e+06	0.40438	0.015238	1.49925
negative ion mode	16-Hydroxyhexadecanoic acid	HMDB0006294		C16 H32 O3	272.235	9.829	4.79114e+07	1.97656e+07	1.84439e+07	1.9583e+07	1.86926e+07	2.02435e+07	1.5248e+07	1.92894e+07	1.39106e+07	1.1818e+07	7.64999e+06	3.50554e+06	1.63548e+07	3.66235e+06	5.17408e+06	4.79114e+07	1.07243e+07	3.80574e+07	3.94985e+07	2.84224e+07	3.05511e+07	2.38618e+07	0.407843	0.00961495	1.6104
negative ion mode	(6R,8Z)-6-Hydroxy-3-oxo-8-tetradecenoic acid			C14 H24 O4	256.167	7.039	1.6154e+07	6.60041e+06	5.87944e+06	6.43846e+06	6.84627e+06	6.45111e+06	4.75743e+06	3.30414e+06	4.67873e+06	3.90162e+06	2.51434e+06	891427	7.15015e+06	3.48478e+06	2.98175e+06	1.6154e+07	1.41151e+07	1.00069e+07	6.2777e+06	1.12591e+07	7.8523e+06	6.05092e+06	0.410757	0.00570521	1.68576
negative ion mode	(4R,5S,9S,10R,12S,13S)-1,5,9-Trimethyl-11,14,15,16-tetraoxatetracyclo[10.3.1.0~4,13~.0~8,13~]hexadecan-10-ol			C15 H24 O5	284.162	4.92	4.15673e+07	1.93886e+07	1.8589e+07	1.84994e+07	3.02277e+07	1.88211e+07	1.9962e+07	4.15619e+06	1.49811e+07	4.82668e+06	4.7751e+06	6.02196e+06	2.65525e+07	1.36032e+06	1.57404e+07	4.15063e+07	4.15673e+07	2.5653e+07	6.27743e+06	2.34537e+07	2.35456e+07	1.85449e+07	0.420992	0.0188613	1.51093
negative ion mode	13,14-dihydro-15-keto-tetranor Prostaglandin D2			C16 H26 O5	280.165	7.315	3.12681e+07	1.36975e+07	1.26059e+07	1.29432e+07	1.31203e+07	1.35083e+07	6.30257e+06	8.77953e+06	8.45491e+06	8.77716e+06	6.81581e+06	2.23121e+06	1.90276e+07	5.79036e+06	8.58988e+06	2.42349e+07	2.90942e+07	1.83814e+07	1.44233e+07	3.12681e+07	1.20147e+07	1.48084e+07	0.433068	0.00639828	1.65977
negative ion mode	PC	HMDB0000095	C06789	C42 H80 N O8 P	757.561	10.097	3.8042e+08	2.32698e+08	2.83668e+08	3.8042e+08	1.82389e+08	9.03485e+07	1.13112e+08	5.67689e+07	1.04506e+08	1.36355e+08	6.59028e+07	3.04275e+07	7.92421e+07	1.21724e+08	2.34189e+08	2.72505e+08	2.07251e+08	1.11584e+08	1.61568e+08	1.69605e+08	1.26427e+08	3.4448e+08	0.435017	0.00207898	1.85576
negative ion mode	Pregnanetriol	HMDB0006070	C15368	C21 H36 O3	336.266	9.994	1.78062e+07	4.81259e+06	5.68949e+06	5.37489e+06	5.45311e+06	4.15021e+06	3.51786e+06	4.64103e+06	3.19609e+06	2.59959e+06	1.9223e+06	1.74416e+06	4.32342e+06	6.50728e+06	6.5637e+06	1.78062e+07	8.55485e+06	3.06691e+06	5.06619e+06	5.06069e+06	1.20094e+07	5.3573e+06	0.448163	0.0286743	1.36353
negative ion mode	Tetradecanedioic acid	HMDB0000872		C14 H26 O4	258.183	7.316	1.37363e+08	5.96337e+07	5.97221e+07	5.75401e+07	6.17302e+07	5.96152e+07	3.04476e+07	4.0728e+07	3.89974e+07	4.05813e+07	2.8968e+07	1.19314e+07	8.69064e+07	2.57431e+07	3.93922e+07	1.04772e+08	1.29359e+08	7.89888e+07	6.6001e+07	1.37363e+08	5.48844e+07	6.68706e+07	0.44907	0.00690781	1.65187
negative ion mode	1-O-Arsonopentofuranose			C5 H11 As O8	273.966	0.798	1.48601e+09	8.9807e+08	8.9819e+08	8.88563e+08	9.27625e+08	8.81794e+08	1.27368e+09	6.99075e+08	5.28783e+08	5.49187e+08	4.94732e+08	7.93991e+06	5.85075e+08	5.61674e+06	3.78846e+08	1.09046e+09	1.29294e+09	1.36163e+09	1.1502e+09	1.38967e+09	1.48601e+09	9.9126e+08	0.453352	0.00513379	1.7403
negative ion mode	Dibutyl malate	HMDB0031696		C12 H22 O5	246.147	5.239	3.04657e+07	1.53529e+07	1.51088e+07	1.51462e+07	1.47194e+07	1.35246e+07	8.91791e+06	8.74922e+06	1.47082e+07	9.53484e+06	7.3948e+06	7.59234e+06	1.03774e+07	4.24659e+06	9.387e+06	2.61454e+07	3.04657e+07	2.8479e+07	1.413e+07	2.70776e+07	1.03324e+07	9.38245e+06	0.460241	0.00946334	1.59907
negative ion mode	quifenadine			C20 H23 N O	293.178	6.356	7.93953e+06	3.08153e+06	3.07955e+06	2.96404e+06	3.18771e+06	3.38603e+06	821187	1.71169e+06	1.72348e+06	1.21263e+06	1.33002e+06	1.87617e+06	4.53797e+06	3.06345e+06	4.13096e+06	7.93953e+06	5.09962e+06	1.00089e+06	4.16676e+06	6.19459e+06	3.4686e+06	3.31151e+06	0.460931	0.0139141	1.50594
negative ion mode	Hydroxyphenobarbital			C12 H12 N2 O4	248.079	4.034	1.00502e+07	2.55309e+06	3.54708e+06	3.20213e+06	3.21865e+06	3.6788e+06	1.86143e+06	2.64254e+06	2.81587e+06	1.3519e+06	2.36125e+06	1.4999e+06	2.88309e+06	1.12378e+06	4.48779e+06	4.38447e+06	3.84163e+06	1.00502e+07	2.48287e+06	4.41095e+06	1.98064e+06	2.91936e+06	0.47861	0.0280406	1.38894
negative ion mode	4-Hydroxy-4-(4-hydroxy-3-methoxyphenyl)-2-butanone	HMDB0000474	C02845	C11 H14 O4	210.089	4.816	8.26763e+06	2.91677e+06	2.23992e+06	3.06729e+06	2.78392e+06	2.96002e+06	2.33548e+06	2.49141e+06	1.72683e+06	1.72221e+06	2.32768e+06	639557	3.00798e+06	543949	1.3419e+06	8.26763e+06	4.51083e+06	4.16134e+06	2.05607e+06	4.76644e+06	2.22153e+06	2.24539e+06	0.500322	0.0483824	1.22785
negative ion mode	deoxyuridine	HMDB0000012	C00526	C9 H12 N2 O5	228.075	1.012	1.01946e+08	3.64301e+07	4.66231e+07	3.66594e+07	3.64833e+07	3.41962e+07	4.70861e+07	2.79787e+07	2.48997e+07	3.49212e+07	3.4344e+07	1.81359e+07	4.05216e+07	4.21535e+06	1.13849e+07	4.53411e+07	1.27347e+07	8.32109e+07	1.01946e+08	5.89792e+07	5.7723e+07	9.08974e+07	0.50215	0.0425175	1.40407
negative ion mode	chloralodol			C8 H15 Cl3 O3	264.008	0.796	2.19079e+09	1.42532e+09	1.39428e+09	1.5203e+09	1.52446e+09	1.53414e+09	2.0865e+09	1.26722e+09	9.16511e+08	9.76085e+08	8.53062e+08	1.396e+07	1.0232e+09	1.00513e+07	6.93028e+08	1.71598e+09	1.98649e+09	2.06083e+09	1.83826e+09	2.10858e+09	2.19079e+09	1.58563e+09	0.504006	0.00930767	1.64348
negative ion mode	3-Hydroxy-2-methyl-2-[(sulfooxy)methyl]propanoic acid	HMDB0000237	C00163	C5 H10 O7 S	214.014	0.98	2.59805e+07	1.31371e+07	1.28825e+07	1.21235e+07	1.31185e+07	1.27893e+07	7.05362e+06	1.28827e+07	9.59771e+06	1.08466e+07	6.01506e+06	5.62857e+06	1.23999e+07	1.97224e+06	1.71989e+07	2.05875e+07	1.90674e+07	1.29644e+07	1.10548e+07	2.59805e+07	1.48215e+07	8.88933e+06	0.508534	0.00452961	1.65108
negative ion mode	Coumarone	HMDB0032929		C8 H6 O	118.042	1.014	6.47818e+07	2.97758e+07	2.883e+07	2.94452e+07	3.01787e+07	1.96058e+07	2.41754e+07	1.36725e+07	2.2749e+07	2.35076e+07	1.62854e+07	9.07694e+06	2.25317e+07	1.73094e+07	1.24686e+07	2.79343e+07	5.69174e+06	5.26728e+07	6.47818e+07	3.76512e+07	4.00747e+07	5.1126e+07	0.510627	0.0306137	1.47458
negative ion mode	FF-MAS	HMDB0001023		C29 H46 O	410.354	11.007	3.89781e+08	1.99667e+08	1.97943e+08	1.78132e+08	1.91115e+08	1.96006e+08	1.00461e+08	1.44218e+08	1.44392e+08	5.07106e+07	8.95445e+07	1.2281e+08	2.89952e+08	1.31091e+08	1.75646e+08	3.89781e+08	3.81673e+08	1.18955e+08	2.05487e+08	3.66519e+08	2.0658e+08	2.10328e+08	0.522236	0.0161773	1.49403
negative ion mode	(E)-p-coumaric acid	HMDB0002035		C9 H8 O3	164.048	1.015	3.05886e+08	1.35742e+08	1.39356e+08	1.35262e+08	1.43307e+08	1.35944e+08	7.69263e+07	6.80157e+07	1.11879e+08	1.12985e+08	1.11058e+08	4.64282e+07	1.05295e+08	7.90462e+07	5.61639e+07	1.34791e+08	2.39844e+07	2.4549e+08	3.05886e+08	1.65226e+08	1.89398e+08	2.30485e+08	0.52658	0.0377996	1.41581
negative ion mode	4-Methyleneglutamic acid	HMDB0029433		C6 H9 N O4	159.053	1.013	1.91274e+07	9.50761e+06	5.86406e+06	5.68251e+06	7.71175e+06	8.57868e+06	7.25776e+06	6.5043e+06	6.27237e+06	4.44335e+06	4.4787e+06	3.09336e+06	5.36606e+06	5.03712e+06	3.70713e+06	1.91274e+07	1.36093e+07	1.56785e+07	7.28687e+06	6.777e+06	4.05604e+06	1.00993e+07	0.528406	0.036117	1.35502
negative ion mode	Farnesylacetone			C18 H30 O	262.229	9.993	2.03649e+07	1.37397e+07	8.8778e+06	7.57056e+06	5.64113e+06	1.10986e+07	5.74294e+06	7.16064e+06	5.24291e+06	5.55923e+06	2.62221e+06	3.60367e+06	5.37104e+06	1.25606e+07	8.78083e+06	2.03649e+07	1.41795e+07	4.32844e+06	6.63461e+06	6.14998e+06	1.57219e+07	1.1175e+07	0.548041	0.0428655	1.30122
negative ion mode	trans-Anethole	HMDB0030837	C10428	C10 H12 O	148.089	4.548	9.05905e+06	4.08423e+06	3.56413e+06	4.03029e+06	4.09304e+06	4.33717e+06	3.02274e+06	3.12853e+06	3.07736e+06	2.97423e+06	2.38529e+06	1.84312e+06	6.15734e+06	1.85777e+06	3.19783e+06	6.5028e+06	9.05905e+06	4.2941e+06	5.04742e+06	7.99112e+06	3.86901e+06	3.80982e+06	0.558504	0.0177809	1.50183
negative ion mode	2,4-Dichlorotoluene		C18300	C7 H6 Cl2	159.985	0.8	9.612e+08	7.62825e+08	7.25014e+08	7.32035e+08	7.59817e+08	7.26551e+08	8.54278e+08	6.17453e+08	5.51755e+08	5.72151e+08	5.01718e+08	7.61636e+07	5.4379e+08	7.35451e+07	4.92148e+08	7.45899e+08	8.94973e+08	8.96125e+08	7.56849e+08	9.20519e+08	9.612e+08	7.85295e+08	0.587455	0.00852178	1.64892
negative ion mode	n-Amylbenzene			C11 H16	148.125	6.548	5.16553e+07	2.46956e+07	2.62396e+07	2.52272e+07	2.37108e+07	2.46026e+07	1.89766e+07	2.23166e+07	2.15355e+07	2.41984e+07	1.48366e+07	6.59525e+06	3.36327e+07	1.31634e+07	2.21883e+07	3.59416e+07	5.16553e+07	2.24553e+07	2.86749e+07	4.30058e+07	2.79865e+07	2.78887e+07	0.597603	0.0140336	1.54319
negative ion mode	10-Undecenoic acid	HMDB0033724		C11 H20 O2	184.146	6.548	8.42792e+07	4.67951e+07	4.39196e+07	4.54642e+07	4.38654e+07	4.32323e+07	3.36223e+07	4.32968e+07	3.6815e+07	3.94138e+07	2.41079e+07	1.29136e+07	5.8858e+07	2.63002e+07	4.1083e+07	6.31781e+07	8.42792e+07	4.4828e+07	4.99715e+07	7.60299e+07	4.6952e+07	4.97487e+07	0.603695	0.00880603	1.61233
negative ion mode	Butylphthalide	HMDB0032064	C17854	C12 H14 O2	190.099	4.544	1.14411e+08	6.18761e+07	6.1824e+07	6.04118e+07	6.43401e+07	6.60327e+07	4.62916e+07	3.6319e+07	5.91836e+07	3.61402e+07	2.88562e+07	2.55678e+07	9.72529e+07	3.26441e+07	3.81527e+07	8.75896e+07	1.14411e+08	6.00885e+07	7.18305e+07	1.05364e+08	5.8833e+07	5.94831e+07	0.608064	0.0336347	1.39456
negative ion mode	Dodecanedioic acid	HMDB0000623	C02678	C12 H22 O4	230.151	6.548	1.58727e+09	8.25675e+08	8.44762e+08	8.29047e+08	7.93324e+08	8.02266e+08	6.03033e+08	7.91844e+08	6.91948e+08	7.70895e+08	5.03111e+08	2.28841e+08	1.1004e+09	4.01176e+08	6.85062e+08	1.21659e+09	1.58727e+09	7.69161e+08	9.29433e+08	1.43006e+09	8.10927e+08	8.53994e+08	0.614699	0.0195482	1.46594
negative ion mode	Dihydrojasmone	HMDB0031565		C11 H18 O	166.136	6.548	9.91838e+07	4.93339e+07	5.1104e+07	5.04303e+07	5.03402e+07	5.07018e+07	3.82134e+07	5.24281e+07	4.28917e+07	4.84831e+07	2.97134e+07	1.35382e+07	6.75472e+07	2.77133e+07	4.64353e+07	7.40577e+07	9.91838e+07	5.06684e+07	5.45382e+07	8.82227e+07	5.24765e+07	5.53295e+07	0.615321	0.0157135	1.50307
negative ion mode	spermidine	HMDB0001257	C00315	C7 H19 N3	145.158	0.757	1.98412e+09	1.42673e+09	1.35146e+09	1.38089e+09	1.30827e+09	1.38308e+09	1.7943e+09	1.08179e+09	1.27187e+09	1.08522e+09	1.41769e+09	2.07525e+08	1.1836e+09	2.26132e+08	9.09254e+08	1.66076e+09	1.86399e+09	1.6916e+09	1.98412e+09	1.93551e+09	1.71519e+09	1.65469e+09	0.61633	0.0138674	1.57354
negative ion mode	5-Chloro-3-fluoro-1,2-benzenediol	HMDB0000957	C00090	C6 H4 Cl F O2	161.989	0.799	1.45623e+07	1.02756e+07	1.07098e+07	1.01405e+07	1.16049e+07	1.09643e+07	1.43276e+07	1.01881e+07	9.09057e+06	8.91076e+06	8.53237e+06	1.05851e+06	8.71776e+06	1.0342e+06	7.39643e+06	1.27451e+07	1.30216e+07	1.45623e+07	1.25534e+07	1.42382e+07	1.42021e+07	1.12597e+07	0.61873	0.0192527	1.49445
negative ion mode	4-[2-(2,3-Dihydroxy-5,6,8a-trimethyloctahydro-2H-spiro[naphthalene-1,2'-oxiran]-5-yl)ethyl]-5-hydroxy-2(5H)-furanone			C20 H30 O6	366.204	5.9	1.9218e+07	9.76085e+06	8.68602e+06	1.2205e+07	9.68279e+06	1.00363e+07	6.59779e+06	6.24167e+06	7.65453e+06	1.25394e+07	4.40931e+06	6.10345e+06	1.39678e+07	3.5595e+06	1.15886e+07	8.91e+06	1.9218e+07	8.94399e+06	1.09652e+07	1.56235e+07	1.53658e+07	7.37478e+06	0.623263	0.0333274	1.4178
negative ion mode	ACETYL PROLINE	HMDB0094701		C7 H11 N O3	157.074	1.006	2.89373e+07	1.47221e+07	1.47645e+07	1.37348e+07	1.41669e+07	1.46937e+07	9.72531e+06	1.32898e+07	1.06518e+07	1.40759e+07	9.09644e+06	8.75784e+06	1.43175e+07	4.22841e+06	1.22336e+07	2.89373e+07	2.01713e+07	2.64299e+07	9.26712e+06	1.45365e+07	1.1884e+07	1.10172e+07	0.625705	0.0479237	1.26014
negative ion mode	glutaral	HMDB0029599	C12518	C5 H8 O2	100.053	0.972	6.29601e+07	2.71589e+07	3.00931e+07	3.0811e+07	3.51298e+07	2.92299e+07	2.43241e+07	2.00584e+07	3.80218e+07	1.80375e+07	2.18034e+07	1.60197e+07	2.49637e+07	3.12038e+07	2.37609e+07	3.22919e+07	2.95796e+07	2.58209e+07	6.29601e+07	4.8155e+07	3.236e+07	4.82223e+07	0.641372	0.0266108	1.46961
negative ion mode	O-ureido-D-serine		C20651	C4 H9 N3 O4	163.06	0.792	7.00908e+08	4.59562e+08	4.49449e+08	4.50512e+08	5.07525e+08	5.4518e+08	7.00908e+08	4.53451e+08	3.64102e+08	4.05065e+08	3.68061e+08	6.13163e+07	3.88536e+08	6.69499e+07	3.05627e+08	5.07006e+08	6.45446e+08	5.80875e+08	5.48277e+08	6.13669e+08	6.27008e+08	5.4057e+08	0.642876	0.0336244	1.39926
negative ion mode	4-(5,6-Dihydroxy-6-methyl-1-hepten-2-yl)-1-methyl-1,2-cyclohexanediol	HMDB0000978		C15 H28 O4	272.199	5.187	3.20828e+07	1.66537e+07	1.61283e+07	1.6834e+07	1.7415e+07	1.63836e+07	1.38527e+07	1.23079e+07	1.52926e+07	1.4925e+07	1.08158e+07	6.85206e+06	1.83166e+07	1.23011e+07	1.88453e+07	3.20828e+07	2.09367e+07	1.55889e+07	2.20642e+07	1.98829e+07	1.70669e+07	1.6034e+07	0.644078	0.00579951	1.66707
negative ion mode	6-Hydroxypentadecanedioic acid	HMDB0031885		C15 H28 O5	288.194	4.464	4.00008e+07	2.64282e+07	2.51778e+07	2.58171e+07	2.70663e+07	2.8419e+07	1.98085e+07	1.166e+07	1.94162e+07	3.17482e+07	1.49375e+07	1.67272e+07	3.43287e+07	1.50474e+07	2.76177e+07	3.9153e+07	2.86671e+07	3.46802e+07	4.00008e+07	2.09103e+07	3.17346e+07	2.98314e+07	0.647969	0.00892249	1.72195
negative ion mode	Asarone	HMDB0031469	C10430	C12 H16 O3	208.11	4.544	7.76551e+07	4.22722e+07	3.68569e+07	3.98343e+07	4.2484e+07	4.59162e+07	3.20744e+07	3.45508e+07	3.77848e+07	2.41453e+07	2.51131e+07	2.10109e+07	6.18093e+07	2.13191e+07	3.18638e+07	5.92856e+07	7.76551e+07	3.75285e+07	4.50535e+07	6.94789e+07	3.89644e+07	3.66355e+07	0.650266	0.0407226	1.32083
negative ion mode	Cumene	HMDB0034029	C14396	C9 H12	120.094	4.545	7.29064e+07	4.029e+07	4.17245e+07	3.69578e+07	3.97522e+07	4.02914e+07	2.99194e+07	3.28951e+07	3.8563e+07	2.34627e+07	2.39804e+07	2.05246e+07	5.84021e+07	2.0167e+07	3.13316e+07	5.67701e+07	7.29064e+07	3.9065e+07	4.30279e+07	6.50354e+07	3.69324e+07	3.21735e+07	0.657175	0.0408205	1.31735
negative ion mode	Butopyronoxyl		C19142	C12 H18 O4	226.12	4.544	1.69922e+08	1.03066e+08	9.56315e+07	9.96613e+07	1.02224e+08	1.00899e+08	7.39097e+07	8.61124e+07	9.17792e+07	6.21883e+07	6.33797e+07	5.09988e+07	1.5104e+08	4.95093e+07	7.35864e+07	1.35406e+08	1.69922e+08	1.01456e+08	1.19778e+08	1.63151e+08	9.6374e+07	8.71736e+07	0.664222	0.0353831	1.35697
negative ion mode	Valerophenone	HMDB0031208	C07350	C11 H14 O	162.105	4.544	1.04126e+08	5.77197e+07	5.82855e+07	5.54202e+07	5.56359e+07	5.71196e+07	4.05204e+07	4.59481e+07	5.0108e+07	4.94235e+07	3.62511e+07	2.2052e+07	8.38564e+07	2.81173e+07	4.3887e+07	7.87758e+07	1.04126e+08	5.37848e+07	6.10243e+07	9.37387e+07	5.30247e+07	4.75392e+07	0.664819	0.0479956	1.28258
negative ion mode	DO0750000			C15 H24 O2	236.178	5.19	2.35303e+07	1.36862e+07	1.36715e+07	1.38538e+07	1.42318e+07	1.38914e+07	1.13754e+07	1.09425e+07	1.39126e+07	1.55134e+07	7.80316e+06	5.63162e+06	1.40772e+07	1.11797e+07	1.58536e+07	2.35303e+07	2.01915e+07	1.45846e+07	1.68783e+07	1.725e+07	1.47584e+07	1.17495e+07	0.670906	0.00655634	1.65279
negative ion mode	OD2400000			C5 H11 N O3	133.074	0.923	3.90295e+07	2.2159e+07	2.22058e+07	2.34798e+07	2.29361e+07	2.23733e+07	1.80078e+07	1.42166e+07	2.296e+07	1.35434e+07	1.49748e+07	1.62252e+07	2.4753e+07	2.5326e+07	2.29429e+07	3.90295e+07	3.21182e+07	3.25166e+07	2.05382e+07	2.90183e+07	2.1939e+07	2.5325e+07	0.671389	0.00600068	1.6809
negative ion mode	3,8,9-trihydroxy-10-propyl-3,4,5,8,9,10-hexahydro-2H-oxecin-2-one			C12 H20 O5	244.131	4.545	9.16953e+08	4.92828e+08	4.72235e+08	4.82969e+08	4.82769e+08	4.73964e+08	3.58777e+08	4.41986e+08	4.37993e+08	4.11542e+08	3.06152e+08	2.5731e+08	7.38358e+08	2.51289e+08	3.89584e+08	6.67792e+08	9.16953e+08	4.91352e+08	5.49382e+08	7.7602e+08	4.68226e+08	4.34853e+08	0.682424	0.0467163	1.29648
negative ion mode	Methyl Jasmonate	HMDB0036583	C11512	C13 H20 O3	224.141	4.232	1.61019e+07	1.18062e+07	1.12179e+07	1.12027e+07	1.21979e+07	1.24142e+07	1.02957e+07	9.68319e+06	9.49776e+06	1.38748e+07	7.80439e+06	5.73727e+06	1.40007e+07	3.38718e+06	1.27616e+07	9.56282e+06	1.61019e+07	1.33282e+07	1.57803e+07	1.08709e+07	1.04345e+07	1.2914e+07	0.730004	0.0433777	1.3943
negative ion mode	Terodiline			C20 H27 N	281.214	10.669	1.13234e+07	8.82174e+06	1.02139e+07	1.03452e+07	8.75749e+06	9.47414e+06	1.13234e+07	1.05703e+07	1.05789e+07	1.06969e+07	9.75276e+06	1.02581e+07	9.73116e+06	1.07689e+07	8.897e+06	8.9876e+06	9.88428e+06	9.78287e+06	1.04573e+07	9.56232e+06	1.0039e+07	8.81192e+06	1.09497	0.00646482	1.6388
negative ion mode	Amide C18	HMDB0034146		C18 H37 N O	283.287	11.23	5.03551e+07	4.21947e+07	4.20247e+07	4.29555e+07	4.33192e+07	5.01942e+07	3.44021e+07	3.63599e+07	4.53998e+07	4.65455e+07	5.03551e+07	4.18029e+07	4.09672e+07	4.66862e+07	4.20405e+07	4.15878e+07	3.49314e+07	3.17297e+07	3.01281e+07	3.6383e+07	4.51738e+07	3.17464e+07	1.16614	0.0448198	1.37868
negative ion mode	gamma-Glu-gln	HMDB0011738		C10 H17 N3 O6	275.112	0.972	1.75614e+07	1.07207e+07	1.20206e+07	1.12365e+07	1.23736e+07	1.32966e+07	9.21706e+06	1.43812e+07	1.14198e+07	1.39747e+07	9.91929e+06	1.27297e+07	1.75614e+07	1.74114e+07	1.21131e+07	1.13074e+07	9.24104e+06	9.48611e+06	1.25081e+07	1.18634e+07	7.82705e+06	9.42157e+06	1.27274	0.0395942	1.37816
negative ion mode	Leucylasparagine	HMDB0028924		C10 H19 N3 O4	245.138	0.998	2.19193e+07	1.32479e+07	1.42624e+07	1.52444e+07	1.49804e+07	1.49289e+07	1.25912e+07	1.71079e+07	1.54411e+07	1.47537e+07	1.31813e+07	1.33477e+07	1.99546e+07	2.19193e+07	1.11986e+07	1.51664e+07	9.02364e+06	9.72659e+06	8.67533e+06	1.4924e+07	1.31196e+07	1.12042e+07	1.37896	0.0106582	1.6779
negative ion mode	Zalcitabine	HMDB0015078	C07207	C9 H13 N3 O3	211.096	0.995	5.59248e+07	4.03325e+07	4.2389e+07	2.02133e+07	2.07855e+07	4.24141e+07	4.54244e+07	5.00423e+07	4.0811e+07	5.59248e+07	1.74508e+07	3.0993e+07	2.79147e+07	3.174e+07	1.55085e+07	2.24798e+07	2.18096e+07	2.86006e+07	2.41043e+07	3.02828e+07	3.43607e+07	3.492e+07	1.41607	0.0483306	1.27661
negative ion mode	tyr-thr	HMDB0029115		C13 H18 N2 O5	282.122	1.004	2.2987e+07	1.36739e+07	1.20114e+07	1.26733e+07	1.27256e+07	1.15886e+07	1.07255e+07	2.08003e+07	1.18342e+07	2.2987e+07	1.2549e+07	1.4119e+07	1.66346e+07	8.87371e+06	9.48246e+06	1.2028e+07	1.55727e+07	7.68056e+06	6.73463e+06	1.30649e+07	1.11391e+07	6.63436e+06	1.43949	0.0484743	1.35415
negative ion mode	FL1C3CGS0020_a			C18 H18 O6	330.11	5.262	2.01712e+08	1.11048e+08	1.15203e+08	1.01807e+08	1.24587e+08	1.22063e+08	1.58174e+08	1.91704e+08	1.45406e+08	2.01712e+08	1.05501e+08	1.22125e+08	1.6386e+08	5.94607e+07	1.32883e+08	6.74182e+07	9.16053e+07	5.83528e+07	8.8642e+07	9.71955e+07	1.63708e+08	8.53991e+07	1.46197	0.0445174	1.32651
negative ion mode	bunaprolast			C17 H20 O3	272.141	6.207	1.06421e+07	6.70472e+06	6.14759e+06	6.76291e+06	6.75034e+06	6.01375e+06	7.52782e+06	1.06421e+07	1.04233e+07	1.04402e+07	7.1706e+06	4.05637e+06	1.04124e+07	4.07538e+06	6.26674e+06	5.71907e+06	5.33396e+06	2.4976e+06	7.68323e+06	5.77985e+06	6.26564e+06	3.60391e+06	1.50054	0.0351282	1.41849
negative ion mode	Isopropyl methoxy pyrazine			C8 H12 N2 O	152.095	0.99	1.83787e+07	1.08645e+07	1.0577e+07	9.39852e+06	1.04118e+07	1.05467e+07	1.00402e+07	1.83787e+07	1.18912e+07	1.72715e+07	1.28671e+07	1.32607e+07	1.19706e+07	3.43368e+06	9.20881e+06	7.71174e+06	1.25908e+07	3.81913e+06	5.30766e+06	1.24757e+07	8.79726e+06	2.7927e+06	1.58066	0.0459165	1.38796
negative ion mode	(10Z)-6,10-Bis(hydroxymethyl)-3-methylene-2-oxo-2,3,3a,4,5,6,7,8,9,11a-decahydrocyclodeca[b]furan-4-yl methacrylate			C19 H26 O6	396.178	5.117	2.00737e+07	1.05816e+07	1.03712e+07	1.02391e+07	9.94099e+06	1.05351e+07	1.24332e+07	1.79025e+07	1.26283e+07	2.00737e+07	7.27925e+06	1.18834e+07	1.3971e+07	5.66945e+06	1.13531e+07	3.52015e+06	1.18692e+07	3.04161e+06	6.7745e+06	1.18634e+07	1.01109e+07	5.05243e+06	1.60164	0.0445534	1.33794
negative ion mode	3,12-Dihydroxy-13-methoxypodocarpa-8,11,13-trien-7-one		C21822	C18 H24 O4	304.167	6.18	1.55848e+07	9.81527e+06	8.17363e+06	8.93166e+06	1.00291e+07	9.13227e+06	1.25776e+07	1.55848e+07	1.49986e+07	1.4914e+07	9.57913e+06	7.10306e+06	1.49978e+07	5.50902e+06	1.10446e+07	3.51046e+06	9.03312e+06	3.8739e+06	5.99787e+06	9.43225e+06	1.11925e+07	5.22847e+06	1.60612	0.0252357	1.47847
negative ion mode	Lotisoflavan		C10495	C17 H18 O5	302.115	5.013	1.89271e+07	1.07081e+07	1.08433e+07	1.05213e+07	1.20859e+07	1.06188e+07	1.37597e+07	1.70206e+07	1.37706e+07	1.89271e+07	1.25524e+07	1.30523e+07	1.48982e+07	5.41947e+06	1.24995e+07	4.92708e+06	1.08702e+07	2.79072e+06	9.74232e+06	1.06336e+07	9.54493e+06	6.7847e+06	1.61374	0.012986	1.58635
negative ion mode	Vorinostat	HMDB0015568		C14 H20 N2 O3	264.147	1.012	2.58196e+07	1.15924e+07	1.27575e+07	1.15539e+07	1.20735e+07	1.15055e+07	1.84503e+07	1.84534e+07	1.28062e+07	2.58196e+07	1.31264e+07	1.35659e+07	1.38205e+07	2.09069e+06	1.08867e+07	9.1563e+06	1.30521e+07	5.38402e+06	5.56568e+06	1.33974e+07	9.76493e+06	4.65838e+06	1.64381	0.0488589	1.32158
negative ion mode	propionylcarnitine	HMDB0000824	C03017	C10 H19 N O4	217.132	1.005	3.27656e+07	1.72529e+07	1.99052e+07	1.84313e+07	2.0946e+07	1.9814e+07	1.69356e+07	2.64158e+07	2.06759e+07	2.94486e+07	1.50824e+07	1.77705e+07	2.55984e+07	3.27656e+07	1.57454e+07	1.14873e+07	1.70868e+07	9.88821e+06	1.17644e+07	1.78523e+07	1.66321e+07	1.07015e+07	1.66153	0.00278081	1.83831
negative ion mode	mebutamate			C10 H20 N2 O4	232.142	1.005	4.80516e+07	2.27872e+07	2.02195e+07	2.57836e+07	2.49708e+07	2.7771e+07	1.5511e+07	3.04364e+07	3.91491e+07	3.3423e+07	2.72554e+07	1.85881e+07	4.80516e+07	1.34256e+07	1.47087e+07	2.10867e+07	1.68337e+07	1.49568e+07	1.11098e+07	2.22335e+07	1.88399e+07	1.3605e+07	1.69328	0.021673	1.51379
negative ion mode	6-hydroxypseudooxynicotine	METPA0168	C01297	C10 H14 N2 O2	194.106	1.007	6.46146e+07	3.0516e+07	3.12894e+07	2.90061e+07	3.44354e+07	3.13111e+07	2.43319e+07	5.65907e+07	3.89164e+07	6.46146e+07	3.85246e+07	4.36214e+07	3.07695e+07	9.37607e+06	2.46308e+07	2.29625e+07	3.35613e+07	1.76643e+07	1.55891e+07	3.25899e+07	2.14199e+07	1.13027e+07	1.70679	0.0343875	1.43726
negative ion mode	4-Hydroxy-2',4'-dimethoxydihydrochalcone			C17 H18 O4	286.12	5.255	8.66778e+07	4.74871e+07	4.96941e+07	4.81293e+07	4.85854e+07	5.04874e+07	6.39274e+07	8.34744e+07	6.00254e+07	8.66778e+07	4.84755e+07	5.06983e+07	6.5597e+07	3.25556e+07	5.54766e+07	1.91889e+07	3.68921e+07	1.58454e+07	3.40191e+07	3.80018e+07	5.83344e+07	2.877e+07	1.71512	0.00828414	1.66883
negative ion mode	Di-n-Amyl phthalate			C18 H26 O4	306.183	7.638	7.48409e+06	4.86225e+06	3.96076e+06	4.54222e+06	4.08025e+06	4.06667e+06	4.75014e+06	5.01226e+06	5.38943e+06	6.42732e+06	4.33997e+06	1.73927e+06	7.48409e+06	3.49955e+06	1.6951e+06	2.84396e+06	3.97834e+06	1.05267e+06	2.44838e+06	4.60949e+06	4.576e+06	1.24179e+06	1.72157	0.024519	1.47434
negative ion mode	dihydroxyphenylalanine	HMDB0000181		C9 H11 N O4	197.069	1.004	6.3413e+07	2.83507e+07	2.94494e+07	2.92079e+07	2.7218e+07	2.49952e+07	3.40038e+07	6.31679e+07	2.875e+07	6.3413e+07	2.66571e+07	3.71651e+07	3.65853e+07	1.10202e+07	3.34282e+07	1.7487e+07	2.44458e+07	1.37505e+07	1.76322e+07	3.03816e+07	2.18851e+07	1.44107e+07	1.73429	0.0351705	1.42738
negative ion mode	Cholest-5-en-3-ol	HMDB0000067	C15441	C27 H46 O	386.354	10.514	2.82591e+07	1.2826e+07	1.13759e+07	1.18715e+07	1.25032e+07	1.58071e+07	8.79997e+06	1.11845e+07	1.28189e+07	1.78478e+07	1.45825e+07	2.82591e+07	1.01018e+07	1.58246e+07	1.15856e+07	1.0625e+07	6.30328e+06	2.20093e+06	8.82104e+06	6.8644e+06	1.03551e+07	9.82648e+06	1.79357	0.0169383	1.4972
negative ion mode	(2S)-3-Phenyl-2-({[(3S,4S,5R)-2,3,4-trihydroxy-5-(hydroxymethyl)tetrahydro-2-furanyl]methyl}amino)propanoic acid (non-preferred name)			C15 H21 N O7	327.132	0.995	1.18254e+07	5.97356e+06	5.87754e+06	5.02102e+06	7.73382e+06	5.26826e+06	8.92102e+06	1.18254e+07	6.66825e+06	9.8076e+06	6.9627e+06	1.01157e+07	7.24607e+06	1.36711e+06	7.23583e+06	3.75038e+06	5.35173e+06	1.09349e+06	4.64399e+06	5.45777e+06	4.89376e+06	2.48251e+06	1.8022	0.0181137	1.548
negative ion mode	Bisphenol B		C14225	C16 H18 O2	242.13	5.252	1.01511e+07	5.33143e+06	5.21e+06	5.40671e+06	5.53578e+06	5.66046e+06	8.29079e+06	9.76545e+06	6.7508e+06	1.01511e+07	5.40209e+06	5.44119e+06	7.16143e+06	3.36446e+06	5.66776e+06	2.40775e+06	3.62089e+06	1.64978e+06	3.7345e+06	4.04411e+06	6.60405e+06	3.28605e+06	1.81614	0.00679767	1.69658
negative ion mode	4-Methoxyaniline	HMDB0029300		C7 H9 N O	123.069	1.001	1.80153e+07	1.1003e+07	9.38901e+06	1.00358e+07	1.1344e+07	9.13809e+06	9.39568e+06	1.66781e+07	1.41644e+07	1.80153e+07	1.39125e+07	1.44062e+07	9.90331e+06	3.4931e+06	9.30819e+06	5.9622e+06	1.41764e+07	3.13729e+06	4.55542e+06	1.02983e+07	4.98921e+06	1.63391e+06	1.84918	0.0215708	1.53355
negative ion mode	S-(-)-Cathinone		C08301	C9 H11 N O	149.084	1.012	3.3414e+07	1.54226e+07	1.44151e+07	1.53917e+07	1.64067e+07	1.68692e+07	1.36708e+07	3.3414e+07	2.13921e+07	2.70139e+07	2.38864e+07	2.31523e+07	1.80992e+07	5.09533e+06	1.26394e+07	1.04292e+07	2.55187e+07	6.33472e+06	6.16013e+06	1.76086e+07	6.77854e+06	3.46936e+06	1.86335	0.0308108	1.47913
negative ion mode	Propoxur		C14334	C11 H15 N O3	209.105	3.911	1.11757e+08	5.83684e+07	5.25416e+07	5.67791e+07	5.66309e+07	6.27505e+07	7.04584e+07	1.11757e+08	5.37259e+07	7.79543e+07	8.67306e+07	6.40136e+07	4.49438e+07	2.42782e+07	7.22219e+07	2.73225e+07	4.30948e+07	1.92017e+07	2.43111e+07	5.86817e+07	1.97456e+07	2.18345e+07	1.86395	0.0205142	1.59435
negative ion mode	1-lauroyl-sn-glycerol 3-phosphate			C15 H31 O7 P	354.179	1.007	1.43364e+07	6.65437e+06	5.81667e+06	6.59818e+06	6.67824e+06	6.39885e+06	7.7367e+06	1.43364e+07	7.54745e+06	1.39669e+07	5.24056e+06	7.12949e+06	7.98038e+06	3.06133e+06	5.20788e+06	3.0238e+06	5.37643e+06	1.78947e+06	4.23724e+06	6.59055e+06	6.11634e+06	3.58316e+06	1.86498	0.0215607	1.51822
negative ion mode	3-Methyl-1-phenyl-2-butene			C11 H14	146.11	4.581	2.49999e+07	1.18078e+07	1.05261e+07	1.20023e+07	1.12152e+07	1.19086e+07	9.86284e+06	2.14096e+07	1.62438e+07	2.49999e+07	1.51726e+07	1.0784e+07	1.13835e+07	5.07996e+06	1.00247e+07	5.48975e+06	1.11742e+07	5.97855e+06	7.03769e+06	1.27274e+07	4.00028e+06	5.06767e+06	1.86887	0.0205712	1.55293
negative ion mode	Capsi-amide	HMDB0040940	C17515	C17 H35 N O	269.272	10.64	3.79639e+07	1.51931e+07	1.49873e+07	1.65593e+07	1.53897e+07	1.51607e+07	1.39597e+07	2.3567e+07	1.72211e+07	3.79639e+07	1.43433e+07	1.35113e+07	2.81297e+07	8.5567e+06	1.20841e+07	8.99865e+06	9.36248e+06	9.8094e+06	1.03556e+07	1.13609e+07	1.09659e+07	1.04784e+07	1.88517	0.0174608	1.51172
negative ion mode	alonimid			C14 H13 N O3	243.09	4.23	7.52954e+07	3.34514e+07	3.04278e+07	2.97225e+07	3.05345e+07	3.01558e+07	3.20496e+07	7.52954e+07	3.52089e+07	6.57481e+07	4.11942e+07	3.47694e+07	3.40008e+07	5.6084e+06	3.40017e+07	2.27932e+07	3.45982e+07	1.21801e+07	1.61104e+07	3.57792e+07	6.68447e+06	7.99357e+06	1.90357	0.0455079	1.40768
negative ion mode	Bemitradine			C15 H17 N5 O	283.142	1.006	2.78148e+07	1.42e+07	1.35438e+07	1.44307e+07	1.24186e+07	1.21866e+07	1.34956e+07	2.78148e+07	1.57126e+07	2.51309e+07	1.46677e+07	1.63974e+07	1.39305e+07	3.20497e+06	1.37313e+07	7.67265e+06	1.07851e+07	2.66676e+06	5.92098e+06	1.35409e+07	8.48292e+06	3.75666e+06	1.95853	0.0203096	1.56724
negative ion mode	pyricarbate		C12842	C11 H15 N3 O4	253.106	0.91	8.83461e+06	3.50385e+06	3.90219e+06	2.71236e+06	3.05688e+06	2.51831e+06	3.3911e+06	5.34003e+06	4.3289e+06	8.83461e+06	5.75568e+06	5.78393e+06	3.0689e+06	572291	4.8713e+06	3.04049e+06	3.20944e+06	1.36881e+06	1.48253e+06	2.55842e+06	786622	1.58206e+06	1.9617	0.0359107	1.40835
negative ion mode	2,3-Diethyl-5-methylpyrazine	HMDB0041345		C9 H14 N2	150.116	1.018	1.88847e+07	7.92245e+06	8.17113e+06	7.88273e+06	7.62869e+06	8.24297e+06	7.75356e+06	1.5394e+07	1.20925e+07	1.88847e+07	9.78028e+06	9.80041e+06	7.87346e+06	2.29598e+06	6.37629e+06	5.14404e+06	8.3959e+06	3.37519e+06	3.3041e+06	7.44148e+06	5.08371e+06	3.42039e+06	1.97162	0.0175016	1.56581
negative ion mode	N-(2-Phenylethyl)-beta-D-glucopyranuronosylamine			C14 H19 N O6	297.121	1.004	1.86462e+07	7.59212e+06	8.10507e+06	9.10132e+06	9.19033e+06	7.68872e+06	8.73961e+06	1.79333e+07	8.04286e+06	1.86462e+07	7.51761e+06	1.05964e+07	1.12249e+07	2.9534e+06	8.55677e+06	2.76452e+06	5.42379e+06	1.39891e+06	5.19562e+06	9.17182e+06	6.79502e+06	4.04948e+06	1.97561	0.0247979	1.49171
negative ion mode	TM5958000			C15 H21 N O S	263.134	9.678	2.41157e+07	9.32363e+06	9.13324e+06	9.64272e+06	9.53748e+06	9.25193e+06	8.45612e+06	1.13386e+07	1.22197e+07	1.57392e+07	1.33221e+07	1.2304e+07	2.41157e+07	3.77169e+06	8.11978e+06	3.28579e+06	5.66303e+06	1.41664e+06	8.14896e+06	8.01528e+06	1.16004e+07	4.56281e+06	1.99295	0.0185365	1.48396
negative ion mode	Troxipide			C15 H22 N2 O4	294.158	3.552	6.17222e+07	4.67579e+07	3.23057e+07	4.10954e+07	4.40208e+07	4.32531e+07	5.97467e+07	6.17222e+07	4.63053e+07	5.21865e+07	4.70001e+07	3.6533e+07	4.7652e+07	2.57188e+07	3.63488e+07	1.99099e+07	2.32635e+07	1.00092e+07	1.8039e+07	4.86254e+07	2.03097e+07	9.97138e+06	2.02097	0.00190778	1.93103
negative ion mode	N-(2-Cyanoethyl)-L-glutamine			C8 H13 N3 O3	199.096	1.005	2.67906e+07	1.09756e+07	9.4167e+06	1.12583e+07	1.169e+07	7.34748e+06	1.31097e+07	2.67906e+07	1.22467e+07	2.41145e+07	9.91881e+06	1.43655e+07	1.22033e+07	3.6929e+06	9.25983e+06	4.93601e+06	5.82393e+06	3.9016e+06	4.77796e+06	1.08622e+07	1.01385e+07	7.52262e+06	2.0349	0.0197936	1.5452
negative ion mode	pretazettine		C08536	C18 H21 N O5	331.142	3.207	1.50647e+07	6.28134e+06	6.51186e+06	6.04091e+06	6.91474e+06	7.67147e+06	7.61227e+06	1.50647e+07	8.32205e+06	1.36314e+07	8.24051e+06	6.03292e+06	6.33359e+06	722086	6.74103e+06	4.50742e+06	8.21856e+06	728533	2.02013e+06	8.02699e+06	1.33987e+06	710190	2.04255	0.0498918	1.38622
negative ion mode	5-Allyl-5-sec-butyl-1,3-dimethyl-2,4,6(1H,3H,5H)-pyrimidinetrione	HMDB0041833	C07422	C13 H20 N2 O3	252.147	1.01	5.45717e+07	2.55359e+07	2.05599e+07	2.03096e+07	2.17399e+07	2.10483e+07	2.49014e+07	5.10062e+07	2.88875e+07	5.45717e+07	2.33835e+07	2.55502e+07	2.00235e+07	6.31624e+06	1.45219e+07	1.49876e+07	1.80852e+07	8.85523e+06	1.00075e+07	2.15044e+07	1.3586e+07	7.88941e+06	2.14406	0.0188495	1.5628
negative ion mode	3-[(Z)-(2-Hydroxy-2-methyl-5-oxo-3-cyclopenten-1-ylidene)methyl]-2-methylene-6-oxoheptanoic acid			C15 H18 O5	278.115	6.231	2.52592e+07	1.07583e+07	1.01874e+07	9.94921e+06	1.13785e+07	1.08035e+07	1.57768e+07	1.83989e+07	1.98612e+07	2.52592e+07	1.07932e+07	9.83656e+06	9.43242e+06	1.05029e+07	4.75807e+06	5.64356e+06	8.64804e+06	5.51786e+06	4.54448e+06	1.08526e+07	1.16118e+07	3.4518e+06	2.17818	0.00364966	1.79578
negative ion mode	2-(Diethylamino)ethanol	HMDB0033971		C6 H15 N O	117.116	0.93	2.56089e+07	1.10937e+07	9.48151e+06	9.41354e+06	1.16016e+07	1.04856e+07	1.85135e+07	1.1612e+07	1.75347e+07	1.86717e+07	2.56089e+07	1.61002e+07	1.35735e+07	6.63433e+06	4.64134e+06	7.44958e+06	7.51033e+06	7.09288e+06	7.58828e+06	1.01742e+07	9.49962e+06	3.4974e+06	2.23222	0.000998396	1.93077
negative ion mode	Venlafaxine	HMDB0005016	C07187	C17 H27 N O2	277.204	5.337	3.03738e+07	1.24583e+07	1.10733e+07	1.18462e+07	1.166e+07	1.18913e+07	1.55906e+07	2.29082e+07	1.68896e+07	3.03738e+07	1.79496e+07	1.61349e+07	1.28955e+07	2.68113e+06	1.38222e+07	4.60475e+06	1.33272e+07	958898	4.58937e+06	1.61262e+07	3.9529e+06	2.14383e+06	2.27505	0.0170624	1.57592
negative ion mode	Fenipentol			C11 H16 O	164.12	4.573	9.36159e+06	3.85512e+06	2.57149e+06	2.78284e+06	3.61429e+06	2.42461e+06	2.77379e+06	7.66128e+06	5.49909e+06	9.36159e+06	4.77088e+06	3.48358e+06	3.493e+06	1.39763e+06	3.12914e+06	1.79789e+06	2.33067e+06	1.77535e+06	1.88774e+06	2.68202e+06	1.07679e+06	1.1023e+06	2.43575	0.0109005	1.66431
negative ion mode	14,18-Dihydroxy-12-oxo-9,13,15-octadecatrienoic acid			C18 H28 O5	324.193	6.369	1.06393e+07	3.98542e+06	4.29185e+06	3.63374e+06	3.90861e+06	4.34871e+06	3.4712e+06	9.89381e+06	6.43163e+06	8.72224e+06	4.45635e+06	3.67919e+06	1.06393e+07	2.15036e+06	3.61282e+06	1.05908e+06	174687	2.56765e+06	6.0793e+06	170808	1.25736e+06	3.30496e+06	2.71273	0.0117654	1.58794
negative ion mode	RG1300000			C18 H34 O3	298.25	9.726	9.83714e+07	2.92685e+07	2.79585e+07	3.00971e+07	2.95408e+07	2.90223e+07	4.00023e+07	5.78614e+07	3.76072e+07	9.83714e+07	3.09333e+07	3.89491e+07	4.29028e+07	7.79369e+06	1.9317e+07	1.28082e+07	1.09979e+07	1.00509e+07	2.41329e+07	1.30804e+07	1.96158e+07	1.9754e+07	2.73142	0.00948627	1.60777
negative ion mode	Procaine	HMDB0014859	C07375	C13 H20 N2 O2	236.153	3.631	1.02249e+08	3.78004e+07	4.0553e+07	3.7451e+07	4.3814e+07	3.89824e+07	5.75353e+07	9.59435e+07	5.69563e+07	1.02249e+08	6.46851e+07	3.26301e+07	2.07706e+07	2.70872e+06	1.31523e+07	1.84121e+07	4.43997e+07	6.26833e+06	1.32455e+07	4.72493e+07	8.58753e+06	6.03972e+06	2.75479	0.0236769	1.52641
negative ion mode	phenacetin		C07591	C10 H13 N O2	179.095	4.103	8.99281e+07	3.92302e+07	3.0734e+07	3.42444e+07	3.67711e+07	3.68397e+07	5.22251e+07	8.87655e+07	3.95866e+07	8.99281e+07	2.21146e+07	5.25867e+07	3.95465e+07	1.58116e+07	3.75774e+07	4.12972e+06	1.61253e+07	4.4778e+06	1.58146e+07	2.88507e+07	2.34332e+07	1.48577e+07	2.75745	0.00893334	1.66432
negative ion mode	5-Indolol			C8 H7 N O	133.053	4.863	6.668e+08	2.31172e+08	2.23874e+08	2.19824e+08	2.27497e+08	2.3363e+08	2.98662e+08	3.29641e+08	4.36211e+08	3.76475e+08	6.668e+08	1.05273e+08	3.03455e+08	2.14589e+08	1.06703e+08	1.50579e+08	8.44645e+07	2.58734e+07	1.48836e+08	4.98979e+07	2.59074e+08	1.6353e+08	2.7616	0.00429552	1.78762
negative ion mode	Edaravone	HMDB0006240	C13008	C10 H10 N2 O	174.079	4.863	2.90603e+07	8.73414e+06	8.954e+06	8.57102e+06	9.74943e+06	9.82863e+06	1.29589e+07	1.46742e+07	1.93955e+07	1.522e+07	2.90603e+07	3.92772e+06	1.28014e+07	9.73988e+06	4.16417e+06	6.20114e+06	3.27429e+06	1.18677e+06	6.29941e+06	1.82375e+06	1.10237e+07	7.01272e+06	2.87362	0.00434913	1.78918
negative ion mode	Palmitoyl Serinol	HMDB0013654		C19 H39 N O3	329.293	9.348	1.37235e+07	5.54784e+06	5.37498e+06	5.27937e+06	4.98828e+06	5.88473e+06	6.30021e+06	1.24524e+07	1.21633e+07	1.34132e+07	9.531e+06	6.42003e+06	1.37235e+07	3.47389e+06	5.2286e+06	2.12768e+06	1.03266e+06	1.9894e+06	4.794e+06	2.5383e+06	3.93868e+06	4.21867e+06	2.99511	0.000611789	1.99469
negative ion mode	Rivastigmine	HMDB0015124	C11766	C14 H22 N2 O2	250.168	3.982	1.69162e+08	6.44325e+07	6.11958e+07	6.28776e+07	6.29332e+07	6.18498e+07	1.11497e+08	1.52552e+08	9.77679e+07	1.69162e+08	1.05792e+08	7.38499e+07	2.5655e+07	2.82827e+06	1.75124e+07	1.35397e+07	4.33441e+07	2.34084e+06	1.26173e+07	4.98356e+07	1.98614e+06	489513	5.21725	0.00349817	1.82419
negative ion mode	Pinocembrin	HMDB0030808	C09827	C15 H12 O4	256.073	5.719	5.39732e+07	1.00402e+07	1.01383e+07	9.99714e+06	9.6895e+06	1.01788e+07	1.06532e+07	5.39732e+07	2.00049e+07	8.0502e+06	6.73008e+06	3.02322e+06	2.22934e+06	3.18591e+07	4.72834e+06	8.35165e+06	6.5967e+06	428026	1.08753e+06	814381	2.16777e+06	1.65634e+06	5.2853	0.0486002	1.41931
negative ion mode	Norerythrostachaldine		C08701	C23 H37 N O5	407.267	5.708	4.96264e+07	1.36753e+07	1.34679e+07	1.45037e+07	1.33194e+07	1.33616e+07	2.67218e+07	3.99822e+07	1.64793e+07	4.96264e+07	2.59758e+06	2.1877e+07	2.152e+07	5.73094e+06	2.01316e+07	76945.4	237695	628094	2.13584e+06	1.67841e+06	7.31076e+06	2.56017e+06	5.30891	0.00844846	1.65209
negative ion mode	Ethyl Linoleate			C20 H36 O2	308.271	10.204	2.97698e+07	9.01855e+06	9.0009e+06	9.85897e+06	9.05988e+06	9.33587e+06	7.49247e+06	2.96471e+07	2.80697e+07	2.97698e+07	4.5215e+06	8.34152e+06	1.52232e+07	3.20326e+06	9.01802e+06	747322	453096	3.6432e+06	405498	589192	5.57385e+06	459523	6.04454	0.0080681	1.69484
negative ion mode	VS1150000			C18 H34 O4	314.246	9.118	8.47512e+06	1.86343e+06	1.69296e+06	1.81845e+06	1.45881e+06	1.54672e+06	670709	5.20702e+06	2.61381e+06	8.47512e+06	4.28999e+06	2.53919e+06	2.77212e+06	771112	470800	550330	220254	250873	682936	424516	601762	486962	7.41211	0.00571968	1.73666
negative ion mode	VOLICITIN		C16345	C23 H38 N2 O5	422.277	6.678	1.05877e+07	3.23483e+06	2.70321e+06	2.67341e+06	2.87956e+06	3.06331e+06	8.5086e+06	8.99993e+06	1.6973e+06	1.05877e+07	218708	7.47439e+06	6.29079e+06	2.71655e+06	1.67005e+06	61139.7	84674.4	56306	251412	74900.1	871584	638084	12.5383	0.00148989	1.85608
positive ion mode	Indole-5,6-quinone	HMDB0006779	C05579	C8 H5 N O2	147.032	4.098	2.11387e+07	4.70344e+06	4.81656e+06	4.97663e+06	4.25053e+06	3.84758e+06	808676	609002	308384	630494	963226	229714	312292	904922	4.74029e+06	1.77703e+07	5.43832e+06	2.11387e+07	957573	1.88186e+06	4.03907e+06	5.2155e+06	0.0779108	0.0188764	1.46593
positive ion mode	Suxibuzone	HMDB0042019		C24 H26 N2 O6	438.179	4.56	1.20292e+07	1.81554e+06	2.10949e+06	1.96686e+06	1.95057e+06	2.24897e+06	627019	336848	297809	400818	231407	154318	827399	257566	324314	1.20292e+07	6.06149e+06	6.16117e+06	1.80641e+06	4.0065e+06	2.54165e+06	755911	0.0930096	0.0142467	1.50219
positive ion mode	Fasoracetam		C13311	C10 H16 N2 O2	196.121	3.918	5.0422e+07	9.33121e+06	1.00191e+07	1.08665e+07	8.939e+06	1.17266e+07	964986	1.62878e+06	2.43881e+06	803850	3.23383e+06	985373	4.03417e+06	1.90914e+06	1.84846e+06	4.6482e+07	5.0422e+07	2.13045e+07	5.16343e+06	1.36174e+07	1.48748e+06	2.76513e+06	0.11181	0.0423259	1.29682
positive ion mode	3-oxyindole			C8 H5 N O	131.037	4.586	1.25039e+07	2.40829e+06	2.36946e+06	2.44806e+06	1.86784e+06	2.33215e+06	573559	445926	598632	197186	346477	148298	676190	898502	1.48386e+06	7.63109e+06	2.85438e+06	1.25039e+07	994994	1.75437e+06	2.11399e+06	2.28665e+06	0.122845	0.0292165	1.39183
positive ion mode	6-(4,5-Dihydroxy-5-methyl-7-oxabicyclo[4.1.0]hept-2-yl)-2-methyl-2-hepten-4-one			C15 H24 O4	268.167	4.633	7.25952e+07	1.9902e+07	1.89832e+07	2.48006e+07	2.00766e+07	1.95862e+07	4.77462e+06	3.5732e+06	6.06906e+06	3.34494e+06	4.0029e+06	1.66199e+06	1.12625e+07	1.06848e+06	1.94331e+07	6.06466e+07	4.43729e+07	7.25952e+07	2.20159e+07	1.58412e+07	2.1267e+07	3.39426e+07	0.123254	0.000862773	1.93965
positive ion mode	3-Hydroxyquinaldic Acid		C18621	C10 H7 N O3	189.042	3.913	3.57435e+08	9.24263e+07	9.69994e+07	9.45788e+07	9.50642e+07	9.75178e+07	4.53381e+07	1.3418e+07	2.29381e+07	1.53172e+07	1.80551e+07	2.69019e+06	3.23079e+07	1.37478e+07	6.34199e+07	3.57435e+08	1.69429e+08	3.00231e+08	7.29476e+07	1.53202e+08	6.44491e+07	1.17233e+08	0.12617	0.00300779	1.75441
positive ion mode	cis-Cycothiamine			C13 H16 N4 O3 S	308.093	4.371	3.00033e+07	6.26165e+06	5.89206e+06	5.69676e+06	5.487e+06	6.10382e+06	1.42114e+06	1.4726e+06	2.45595e+06	2.26118e+06	970208	345180	2.36769e+06	4.17718e+06	8.77115e+06	2.00071e+07	3.00033e+07	2.4207e+07	2.38264e+06	1.7352e+07	3.51153e+06	1.11022e+06	0.144125	0.0106988	1.56653
positive ion mode	3,4,15-Trihydroxy-12,13-epoxytrichothec-9-en-8-yl 3-methylbutanoate			C20 H30 O7	382.199	4.979	2.15801e+07	6.96674e+06	6.263e+06	7.32037e+06	7.19517e+06	6.61779e+06	478494	226624	3.53494e+06	467694	1.74051e+06	209919	7.72133e+06	82651.1	4.87931e+06	1.92048e+07	2.15801e+07	9.43614e+06	1.10556e+07	1.81322e+07	4.6299e+06	1.02124e+07	0.14589	0.000789361	1.93567
positive ion mode	5-Hydroxy-1H-indole-3-carboxylic acid			C9 H7 N O3	177.043	4.193	2.26962e+07	5.49914e+06	5.86295e+06	6.56843e+06	6.45406e+06	6.47992e+06	1.49199e+06	798275	732215	287121	1.47441e+06	3.04581e+06	1.62382e+06	3.16644e+06	1.76139e+07	2.19043e+07	9.64564e+06	2.26962e+07	1.47861e+06	2.36873e+06	3.56801e+06	3.57598e+06	0.152322	0.0164277	1.47011
positive ion mode	Amipylo			C16 H22 N4 O2	302.173	4.899	7.58979e+07	2.66919e+07	2.38087e+07	2.73211e+07	2.63365e+07	2.74604e+07	3.68462e+06	1.93435e+06	1.00388e+07	569214	2.71882e+06	801177	3.81598e+07	459414	1.23087e+07	5.70157e+07	7.58979e+07	7.00156e+07	1.29886e+07	5.51376e+07	1.91935e+07	4.16689e+07	0.169558	0.00330215	1.78827
positive ion mode	Oxindole	HMDB0062549	C11130	C8 H7 N O	133.053	4.085	2.23841e+07	3.84207e+06	3.67195e+06	3.87905e+06	3.89818e+06	3.42731e+06	1.3561e+06	1.53404e+06	1.27207e+06	569658	1.17557e+06	881701	1.52772e+06	1.74309e+06	4.94185e+06	1.4323e+07	6.15941e+06	2.23841e+07	1.09485e+06	3.50263e+06	2.78342e+06	3.60644e+06	0.1711	0.0330268	1.35254
positive ion mode	4-(2-Aminophenyl)-2,4-dioxobutanoic acid	HMDB0000978		C10 H9 N O4	207.053	3.438	5.86776e+08	1.597e+08	1.70265e+08	1.44124e+08	1.74607e+08	1.57309e+08	4.53639e+07	5.48705e+07	5.54658e+07	4.92723e+07	6.75548e+07	1.20635e+07	7.7565e+07	3.22595e+07	1.07653e+08	5.86776e+08	3.51408e+08	5.07491e+08	9.23079e+07	1.98488e+08	1.40376e+08	1.85506e+08	0.181758	0.00525722	1.67647
positive ion mode	N-Phenylacetylglutamic acid			C13 H15 N O5	265.095	4.843	2.59058e+07	4.33223e+06	5.18441e+06	4.92886e+06	4.72493e+06	5.17823e+06	1.46108e+06	657759	1.74508e+06	862261	2.58577e+06	493477	4.59502e+06	567753	623845	5.43033e+06	1.01655e+06	1.47462e+07	2.59058e+07	6.31706e+06	3.95214e+06	1.17546e+07	0.185933	0.0351622	1.4331
positive ion mode	HIAA	HMDB0000763		C10 H9 N O3	191.058	4.562	9.41686e+08	1.89738e+08	1.90898e+08	1.96433e+08	1.91689e+08	1.95568e+08	1.02636e+08	6.11138e+07	5.77765e+07	4.39015e+07	5.68891e+07	2.26098e+07	8.43202e+07	6.90857e+07	1.63412e+08	5.47341e+08	3.16575e+08	9.41686e+08	1.16131e+08	2.18646e+08	1.89989e+08	1.82314e+08	0.186216	0.0159624	1.51509
positive ion mode	3-Amino-4,7-dihydroxy-8-methylcoumarin		C12466	C10 H9 N O4	207.053	4.067	5.396e+09	1.09847e+09	1.07628e+09	1.0835e+09	1.0761e+09	1.06823e+09	3.9626e+08	4.97082e+08	4.48028e+08	2.81466e+08	3.54432e+08	2.01386e+08	4.19152e+08	2.8923e+08	1.31661e+09	3.35403e+09	1.51644e+09	5.396e+09	5.14479e+08	9.16775e+08	8.60543e+08	1.01749e+09	0.19386	0.0238013	1.42476
positive ion mode	Phenprocoumon	HMDB0015081		C18 H16 O3	280.11	5.127	2.08405e+07	8.92537e+06	8.62421e+06	8.49913e+06	8.70422e+06	8.20095e+06	1.96413e+06	3.09537e+06	4.74978e+06	1.5282e+06	1.91384e+06	947424	7.07055e+06	659441	7.77348e+06	1.70038e+07	2.08405e+07	1.21951e+07	1.5248e+07	1.92088e+07	7.52234e+06	9.98146e+06	0.199763	6.84222e-05	2.14064
positive ion mode	7,4'-Dimethoxy-6-C-methylflavanone	HMDB0038453		C18 H18 O4	298.12	5.125	2.95928e+07	1.22859e+07	1.20882e+07	1.17704e+07	1.15267e+07	1.1172e+07	2.64769e+06	4.36138e+06	5.95526e+06	1.99846e+06	3.08262e+06	1.53632e+06	9.91924e+06	1.07468e+06	1.12527e+07	2.32175e+07	2.95928e+07	1.70575e+07	2.10262e+07	2.61358e+07	1.01957e+07	1.37035e+07	0.200916	6.69008e-05	2.14249
positive ion mode	3-Hydroxy-4-methylcholesta-8,24-diene-4-carbaldehyde			C29 H46 O2	426.349	10.383	1.86681e+08	4.92878e+07	5.58263e+07	4.06583e+07	5.58216e+07	5.74017e+07	7.99605e+06	8.80783e+06	1.54878e+07	1.46501e+07	1.2897e+07	7.44192e+06	5.61474e+07	1.17634e+07	3.32564e+07	1.47838e+08	1.86681e+08	4.38271e+07	4.47514e+07	1.2757e+08	2.89351e+07	5.39698e+07	0.202738	0.0100985	1.5874
positive ion mode	Jasmonal			C14 H18 O	202.136	4.902	9.96421e+06	2.78716e+06	2.97887e+06	2.95017e+06	2.74532e+06	3.03763e+06	526196	315066	842958	1.08343e+06	784689	669203	4.54413e+06	382439	1.3036e+06	8.25469e+06	9.96421e+06	9.60473e+06	1.23671e+06	7.61011e+06	1.76622e+06	4.84313e+06	0.205191	0.00747054	1.66026
positive ion mode	Benzoxazolone	HMDB0032931		C7 H5 N O2	135.032	0.925	1.13619e+07	5.81638e+06	4.10523e+06	4.6974e+06	4.3889e+06	6.63924e+06	2.83028e+06	780079	1.8594e+06	1.70594e+06	2.09651e+06	680788	1.13608e+06	553703	8.67699e+06	1.95288e+06	3.2217e+06	1.13619e+07	3.67111e+06	2.31433e+06	8.73087e+06	8.66405e+06	0.239594	0.00359911	1.80975
positive ion mode	1,7-Dihydroxy-12-methyl-13-vinyl-2,10-dioxatetracyclo[5.4.1.1~8,11~.0~4,12~]tridecan-9-one			C14 H18 O5	266.115	5.104	1.58927e+07	4.25192e+06	4.65248e+06	2.96518e+06	4.02899e+06	4.23468e+06	91504.6	1.20231e+06	134917	137521	98035.6	651252	4.28238e+06	6.07622e+06	9.61467e+06	4.371e+06	1.58927e+07	7.54517e+06	3.29032e+06	1.13638e+07	84440.1	92889.1	0.242544	0.0366236	1.32234
positive ion mode	(1Z)-N-[3-Hydroxy-2-(octanoyloxy)propyl]octanimidic acid			C19 H37 N O4	343.272	9.433	1.71626e+08	5.50442e+07	5.39934e+07	5.67111e+07	5.4004e+07	5.54672e+07	3.0876e+07	2.51141e+07	2.41453e+07	2.12863e+07	2.04618e+07	4.40219e+06	4.4742e+07	8.38152e+06	1.41949e+07	1.71626e+08	1.9752e+07	1.06437e+08	1.09133e+08	5.81602e+07	1.39076e+08	1.10647e+08	0.246094	0.00435154	1.74666
positive ion mode	1-(5-Amino-5-carboxypentyl)-5-oxoproline			C11 H18 N2 O5	258.122	1.017	1.12384e+09	3.39344e+08	3.35833e+08	3.37495e+08	3.5138e+08	3.38663e+08	1.09836e+08	1.80111e+08	1.16027e+08	1.8441e+08	1.26465e+08	1.18888e+08	2.33009e+08	4.64352e+07	1.51343e+08	1.01952e+09	7.16671e+08	1.12384e+09	1.84128e+08	2.67262e+08	2.59122e+08	2.85768e+08	0.278263	0.0222462	1.44935
positive ion mode	(3S)-3-{[(2E)-3-Carboxy-2-propenoyl]oxy}-4-(trimethylammonio)butanoate			C11 H17 N O6	259.105	3.299	4.37299e+07	1.53741e+07	1.52894e+07	1.45732e+07	1.47716e+07	1.52465e+07	2.85989e+06	5.24881e+06	1.11652e+07	2.78815e+06	1.04839e+07	3.81433e+06	1.75932e+07	3.46603e+06	1.61916e+07	1.42946e+07	2.51377e+07	2.55797e+07	2.86359e+07	2.34093e+07	4.37299e+07	2.92073e+07	0.278484	0.000193882	2.12515
positive ion mode	Mukaadial		C09702	C15 H22 O4	266.152	4.907	3.22544e+07	8.91006e+06	8.44615e+06	8.68259e+06	9.09689e+06	8.83383e+06	5.30883e+06	4.86347e+06	4.85711e+06	4.77889e+06	2.75716e+06	3.26829e+06	1.15731e+07	1.90753e+06	6.38472e+06	2.52382e+07	3.22544e+07	2.74506e+07	3.85219e+06	2.47213e+07	6.93735e+06	1.29951e+07	0.281151	0.00813237	1.6343
positive ion mode	methocarbamol	HMDB0014567		C11 H15 N O5	241.095	1.011	8.894e+08	2.76023e+08	2.74262e+08	2.7647e+08	2.89576e+08	2.80657e+08	8.32998e+07	1.52792e+08	9.4582e+07	1.52561e+08	9.93406e+07	9.92719e+07	1.98805e+08	4.13249e+07	1.22575e+08	8.17756e+08	5.93407e+08	8.894e+08	1.51297e+08	2.23334e+08	2.22996e+08	2.32772e+08	0.283377	0.0205238	1.46562
positive ion mode	dictyoquinazol A			C17 H16 N2 O4	312.111	4.559	1.21608e+07	5.72204e+06	4.43858e+06	4.39216e+06	3.82516e+06	5.25808e+06	678654	743021	6.41316e+06	1.32109e+06	1.10682e+06	231347	6.55556e+06	339798	5.88406e+06	9.5944e+06	1.21608e+07	3.43411e+06	5.61845e+06	1.08087e+07	4.22183e+06	6.01603e+06	0.301177	0.00422774	1.73153
positive ion mode	(1R,7R,10R)-4,10,11,11-Tetramethyl-3-methylenetricyclo[5.3.1.0~1,5~]undec-4-ene			C16 H24	216.188	11.401	1.5268e+07	3.82841e+06	3.39364e+06	3.11016e+06	4.30417e+06	4.91482e+06	1.35237e+06	1.3296e+06	2.27481e+06	1.4376e+06	1.53558e+06	1.88023e+06	5.46974e+06	1.78383e+06	2.92395e+06	6.59241e+06	1.5268e+07	3.9633e+06	4.29652e+06	1.24395e+07	4.14449e+06	4.41138e+06	0.315764	0.0158804	1.53321
positive ion mode	(2R)-2-Hydroxy-3-(phosphonooxy)propyl (11Z)-11-icosenoate			C23 H45 O7 P	464.291	10.377	1.08256e+07	3.0192e+06	3.39054e+06	2.6815e+06	3.3499e+06	3.65134e+06	1.45859e+06	903143	2.12273e+06	1.22734e+06	839365	1.26505e+06	1.18235e+06	2.01698e+06	2.44617e+06	1.08256e+07	3.46324e+06	845016	3.9781e+06	4.77817e+06	6.10224e+06	1.88671e+06	0.320917	0.0204447	1.42316
positive ion mode	5-Methoxy-3-indoleaceate			C11 H11 N O3	205.073	5.081	2.60797e+07	9.99751e+06	1.08558e+07	1.09285e+07	1.04605e+07	1.06913e+07	8.43167e+06	2.43265e+06	7.41154e+06	2.99593e+06	4.09398e+06	1.12859e+06	1.53542e+07	1.23568e+06	1.1924e+06	1.65745e+07	1.60688e+06	2.2102e+07	2.23812e+07	1.63377e+07	2.24187e+07	2.60797e+07	0.334783	0.0138858	1.61831
positive ion mode	1-[(1Z,9Z)-octadecadienyl]-sn-glycero-3-phosphocholine	HMDB0010408		C26 H52 N O6 P	505.353	9.144	5.95686e+07	2.81897e+07	2.71842e+07	2.65238e+07	2.96691e+07	2.88613e+07	6.69023e+06	3.57023e+06	8.07579e+06	3.80239e+06	6.98276e+06	1.85754e+07	1.22877e+07	2.90315e+07	1.77376e+07	3.11017e+07	8.37884e+06	5.50108e+07	5.14509e+07	1.5165e+07	2.53191e+07	5.95686e+07	0.337524	0.0128118	1.6272
positive ion mode	3-Hydroxytetradecanedioic acid	HMDB0000394		C14 H26 O5	274.178	5.774	5.60902e+07	2.05077e+07	1.79112e+07	1.99781e+07	2.17272e+07	1.9954e+07	5.10264e+06	9.2131e+06	1.34586e+07	9.54682e+06	1.0743e+07	4.38059e+06	1.33631e+07	6.0418e+06	1.10129e+07	3.1901e+07	5.60902e+07	3.32891e+07	1.61277e+07	3.73768e+07	1.15057e+07	1.17315e+07	0.343721	0.0114374	1.57049
positive ion mode	2-Aminoethyl (2R)-3-[(1Z)-1-hexadecen-1-yloxy]-2-hydroxypropyl hydrogen phosphate			C21 H44 N O6 P	437.29	8.923	5.46544e+08	1.56612e+08	1.54972e+08	1.56692e+08	1.58629e+08	1.61005e+08	2.58719e+07	8.13951e+07	1.06864e+08	7.06891e+07	5.37898e+07	6.73231e+07	1.29853e+08	1.49727e+08	4.93176e+07	5.46544e+08	1.0045e+08	3.06405e+08	2.79516e+08	1.42808e+08	1.36634e+08	4.12322e+08	0.347271	0.0214784	1.46123
positive ion mode	myxochelin B		C12221	C20 H25 N3 O6	403.174	10.395	3.19999e+07	1.16633e+07	1.10551e+07	1.27741e+07	1.56328e+07	1.48461e+07	981159	1.65571e+06	2.59584e+06	1.24898e+06	4.95791e+06	5.16992e+06	1.03811e+07	1.60113e+07	4.01217e+06	2.70458e+07	2.88386e+06	1.92802e+07	2.12423e+07	4.60097e+06	1.1033e+07	3.19999e+07	0.352191	0.04083	1.35989
positive ion mode	(-)-pinellic acid			C18 H34 O5	330.241	7.37	2.04942e+07	8.70875e+06	8.67181e+06	8.00492e+06	9.26535e+06	8.3437e+06	5.65039e+06	3.07155e+06	4.67285e+06	2.17382e+06	1.82744e+06	298399	1.60078e+07	1.004e+06	6.36016e+06	2.04942e+07	1.99899e+07	1.31258e+07	7.68008e+06	1.25843e+07	1.0497e+07	6.34484e+06	0.357515	0.0112721	1.59429
positive ion mode	3-(10,11-Dihydro-5H-dibenzo[a,d][7]annulen-5-yloxy)-8-methyl-8-azabicyclo[3.2.1]octane	HMDB0001485	C01387	C23 H27 N O	333.209	6.477	4.11954e+07	1.35933e+07	1.11593e+07	1.15063e+07	1.64871e+07	1.73838e+07	2.18809e+06	4.04189e+06	1.07699e+07	6.972e+06	5.87732e+06	8.76286e+06	1.9005e+07	6.7015e+06	2.17962e+07	5.40077e+06	3.99799e+07	1.4169e+07	1.09397e+07	3.40832e+07	4.11954e+07	6.93617e+06	0.368587	0.0258315	1.45712
positive ion mode	Indole-3-acetic acid	HMDB0000197	C00954	C10 H9 N O2	175.063	5.515	4.07035e+07	1.69527e+07	1.6515e+07	1.73077e+07	1.71965e+07	1.77015e+07	1.8629e+07	7.07492e+06	8.36321e+06	4.21339e+06	5.82838e+06	2.63595e+06	1.22462e+07	1.35717e+07	6.03294e+06	3.48946e+07	2.59453e+07	4.07035e+07	1.94017e+07	2.23314e+07	2.76759e+07	1.845e+07	0.371287	0.00263612	1.82069
positive ion mode	(10E,15Z)-9,12,13-Trihydroxy-10,15-octadecadienoic acid			C18 H32 O5	328.225	6.242	1.3641e+07	3.42668e+06	3.70428e+06	3.38925e+06	4.15048e+06	3.4898e+06	2.2059e+06	2.91507e+06	3.30441e+06	1.70804e+06	2.30989e+06	695598	4.88376e+06	1.31065e+06	1.97271e+06	1.3641e+07	8.59144e+06	4.09013e+06	3.48726e+06	1.30619e+07	2.68959e+06	3.79786e+06	0.376634	0.0364286	1.28736
positive ion mode	Indoleacrylic acid	HMDB0000734		C11 H9 N O2	187.063	3.694	8.68219e+08	3.37597e+08	3.44701e+08	3.44845e+08	3.54162e+08	3.49152e+08	1.70033e+08	1.14763e+08	1.5754e+08	9.07256e+07	1.36586e+08	8.89745e+07	2.99037e+08	4.17192e+08	1.89559e+08	3.78215e+08	1.50521e+08	7.90683e+08	8.68219e+08	4.15412e+08	4.4483e+08	6.35114e+08	0.380847	0.0102859	1.6557
positive ion mode	5-Hydroxy-10,10-dimethyl-6-methylenebicyclo[7.2.0]undecan-2-one	HMDB0033713	C01875	C14 H22 O2	222.162	7.326	1.57169e+07	6.10656e+06	5.61055e+06	5.26117e+06	5.66737e+06	6.21408e+06	2.58956e+06	3.24521e+06	3.12125e+06	3.00964e+06	2.04356e+06	948728	8.95496e+06	2.43082e+06	3.82237e+06	9.44113e+06	1.57169e+07	8.75768e+06	7.06657e+06	1.31266e+07	4.41118e+06	6.64136e+06	0.381883	0.00689367	1.6771
positive ion mode	1,5-DAN			C10 H10 N2	158.084	3.704	1.52834e+07	5.59219e+06	5.9836e+06	5.76782e+06	5.42931e+06	5.8802e+06	3.26096e+06	1.47658e+06	2.45089e+06	1.60377e+06	2.44525e+06	1.44649e+06	4.77844e+06	7.80109e+06	3.35768e+06	6.29756e+06	2.68567e+06	1.37269e+07	1.52834e+07	5.94225e+06	6.56725e+06	1.21682e+07	0.382612	0.0162609	1.58297
positive ion mode	Skatole	HMDB0000466	C08313	C9 H9 N	131.074	3.704	9.15769e+06	3.35803e+06	3.23578e+06	3.7155e+06	2.73296e+06	3.38668e+06	1.59384e+06	819262	1.84954e+06	1.2943e+06	1.17865e+06	720451	3.4347e+06	4.51462e+06	1.8398e+06	4.58046e+06	849280	8.58526e+06	9.15769e+06	3.81821e+06	4.269e+06	6.42586e+06	0.389757	0.0202018	1.53194
positive ion mode	3-Phenylpropanoic acid	HMDB0000764	C05629	C9 H10 O2	150.068	6.458	1.15698e+07	2.88022e+06	3.11745e+06	3.10737e+06	3.59687e+06	3.23598e+06	2.13447e+06	4.25161e+06	1.81315e+06	593702	409779	682294	2.08183e+06	4.8059e+06	3.29666e+06	5.38151e+06	4.21229e+06	9.66239e+06	2.83699e+06	3.41794e+06	1.15698e+07	2.01537e+06	0.395649	0.033315	1.35909
positive ion mode	2635N2PS4Q			C6 H11 N O2	129.079	0.831	1.30965e+09	5.70009e+08	5.45438e+08	5.47857e+08	5.80817e+08	5.99841e+08	2.58292e+08	5.22155e+07	8.40917e+07	1.32424e+08	5.38262e+08	2.20257e+08	7.98296e+08	3.00542e+08	3.00188e+08	7.22062e+08	2.88943e+08	1.30965e+09	1.2303e+09	9.35946e+08	4.00232e+08	8.28893e+08	0.396325	0.0169331	1.55268
positive ion mode	3-Amino-2-piperidinone	HMDB0000323		C5 H10 N2 O	114.08	0.838	9.16048e+08	3.8323e+08	3.6176e+08	3.6578e+08	3.92506e+08	4.10123e+08	1.75904e+08	4.27746e+07	5.31266e+07	9.68601e+07	3.77998e+08	1.47636e+08	5.69534e+08	2.1185e+08	2.07882e+08	4.87903e+08	2.15255e+08	9.16048e+08	8.93502e+08	6.43799e+08	2.60609e+08	5.81389e+08	0.398367	0.0192585	1.53056
positive ion mode	1-Stearoyl-2-hydroxy-sn-glycero-3-PE			C23 H48 N O7 P	481.316	9.148	2.68615e+08	1.24314e+08	9.17854e+07	8.57905e+07	8.97689e+07	9.37554e+07	4.78595e+07	3.96625e+07	3.49832e+07	4.51887e+07	2.20776e+07	3.07466e+07	1.03535e+08	1.40788e+08	2.70647e+07	2.09149e+08	5.51463e+07	2.68615e+08	1.29163e+08	1.21916e+08	7.88166e+07	2.63885e+08	0.402894	0.0315278	1.41355
positive ion mode	Calcitriol	HMDB0001903	C01673	C27 H44 O3	416.329	7.831	1.12547e+07	3.12755e+06	3.26122e+06	3.15179e+06	3.18285e+06	3.25356e+06	894243	3.37318e+06	2.80391e+06	1.13978e+06	1.77368e+06	1.36835e+06	2.83081e+06	1.46794e+06	2.77921e+06	1.12547e+07	3.41767e+06	3.77928e+06	5.37182e+06	2.38181e+06	5.06463e+06	4.66636e+06	0.404279	0.0151725	1.48423
positive ion mode	4-[(2-Isopropyl-5-methylcyclohexyl)oxy]-4-oxobutanoic acid	HMDB0001259		C14 H24 O4	256.167	7.053	1.59696e+07	6.60627e+06	5.88465e+06	6.44426e+06	6.85205e+06	6.45667e+06	4.75385e+06	3.29677e+06	4.67025e+06	3.70725e+06	2.50919e+06	887523	7.1366e+06	3.48058e+06	2.98063e+06	1.59696e+07	1.4096e+07	1.00035e+07	6.27396e+06	1.12504e+07	7.8456e+06	6.04691e+06	0.408801	0.00539138	1.6913
positive ion mode	(3aS,6S,6aR)-3,3,3a,6-Tetrahydroxytetrahydrofuro[3,2-b]furan-2(3H)-one (non-preferred name)			C6 H8 O7	192.026	4.043	7.88113e+07	2.51021e+07	2.3636e+07	2.27387e+07	2.46115e+07	2.41642e+07	1.16494e+07	1.9454e+07	1.73624e+07	1.13347e+07	1.63283e+07	8.99246e+06	1.84284e+07	9.37578e+06	3.47467e+07	4.25418e+07	3.33909e+07	7.88113e+07	1.88807e+07	2.88092e+07	1.44223e+07	2.43454e+07	0.409227	0.0138002	1.52036
positive ion mode	deoxyuridine	HMDB0000012	C00526	C9 H12 N2 O5	228.074	1.617	1.28255e+07	5.68407e+06	4.76457e+06	5.41108e+06	5.05174e+06	4.98758e+06	6.01702e+06	1.99558e+06	2.64361e+06	2.79823e+06	4.85695e+06	1.09213e+06	5.43236e+06	569165	885102	6.67549e+06	596098	1.24666e+07	1.28255e+07	6.9639e+06	6.12377e+06	1.04329e+07	0.445942	0.0469626	1.36371
positive ion mode	Tetradecanedioic acid	HMDB0000872		C14 H26 O4	258.183	7.329	1.36015e+08	5.96665e+07	6.03754e+07	5.75955e+07	6.1777e+07	5.96574e+07	3.01806e+07	4.04021e+07	3.828e+07	4.02459e+07	2.95148e+07	1.17789e+07	8.67568e+07	2.58548e+07	3.91678e+07	1.04276e+08	1.2829e+08	7.86533e+07	6.57592e+07	1.36015e+08	5.46599e+07	6.66272e+07	0.449943	0.00685054	1.65658
positive ion mode	Artemisic acid			C15 H22 O2	234.162	7.351	8.04406e+06	3.3685e+06	3.04062e+06	3.73605e+06	3.28994e+06	3.2254e+06	4.06936e+06	1.50334e+06	2.31549e+06	2.60037e+06	1.71847e+06	534501	1.5582e+06	2.29686e+06	3.01665e+06	2.74937e+06	8.04406e+06	5.28364e+06	3.93638e+06	6.73647e+06	4.44611e+06	2.61533e+06	0.450651	0.00625095	1.71343
positive ion mode	1-O-Arsonopentofuranose			C5 H11 As O8	273.966	0.803	1.52451e+09	8.78347e+08	8.78312e+08	8.68879e+08	9.07195e+08	8.62272e+08	1.28052e+09	7.02863e+08	5.3166e+08	5.52152e+08	4.97015e+08	7.96159e+06	5.88238e+08	5.64769e+06	3.81614e+08	1.09848e+09	1.30244e+09	1.37184e+09	1.15866e+09	1.3999e+09	1.52451e+09	9.97356e+08	0.451125	0.00503102	1.75153
positive ion mode	4,2',6'-Trihydroxy-4'-methoxy-3',5'-dimethyldihydrochalcone			C18 H20 O5	316.131	5.504	1.42168e+07	5.84751e+06	5.94202e+06	5.23459e+06	6.03176e+06	6.16245e+06	4.69361e+06	4.09527e+06	4.14465e+06	3.5995e+06	3.23101e+06	2.50916e+06	4.51289e+06	3.89472e+06	1.01427e+07	9.27543e+06	1.42168e+07	8.69095e+06	6.13558e+06	7.69025e+06	5.55143e+06	5.38066e+06	0.457351	0.000804509	1.92183
positive ion mode	2-(1,2-Dihydroxy-2-propanyl)-6,10-dimethylspiro[4.5]dec-6-en-8-one			C15 H24 O3	252.173	4.5	2.55101e+07	9.07949e+06	9.71234e+06	8.87211e+06	9.49256e+06	9.44927e+06	5.64869e+06	4.37621e+06	5.08836e+06	8.58381e+06	5.15339e+06	4.62744e+06	1.21076e+07	4.66603e+06	9.60727e+06	2.55101e+07	9.92982e+06	1.98711e+07	1.49019e+07	6.41355e+06	1.17491e+07	1.16492e+07	0.458366	0.00793336	1.65595
positive ion mode	MFCD00069200			C20 H23 N O	293.178	6.367	7.99536e+06	3.08132e+06	3.0793e+06	2.96382e+06	3.1874e+06	3.38577e+06	827728	1.72535e+06	1.7364e+06	1.22241e+06	1.33993e+06	1.79663e+06	4.57384e+06	3.08738e+06	4.15975e+06	7.99536e+06	5.13519e+06	1.008e+06	4.19561e+06	6.23814e+06	3.49311e+06	3.33446e+06	0.458657	0.0136476	1.49892
positive ion mode	THREO-SPHINGOSINE, (-)-			C18 H37 N O2	299.282	7.863	8.88172e+07	4.22564e+07	4.20165e+07	4.20474e+07	4.16646e+07	4.15009e+07	2.58997e+07	2.15286e+07	3.10563e+07	1.48193e+07	2.211e+07	1.18055e+07	7.41282e+07	1.91152e+07	2.22533e+07	8.88172e+07	7.84024e+07	5.14169e+07	6.207e+07	7.12172e+07	3.84514e+07	4.27887e+07	0.48409	0.0145188	1.54911
positive ion mode	N-methyl-2-oxoglutaramic acid			C6 H9 N O4	159.053	1.024	1.92688e+07	9.37115e+06	5.57038e+06	5.59329e+06	7.58472e+06	8.44904e+06	7.28143e+06	6.52755e+06	6.29517e+06	4.46138e+06	4.49611e+06	3.10531e+06	5.38802e+06	5.07176e+06	3.73458e+06	1.92688e+07	1.37072e+07	1.57942e+07	7.35713e+06	7.02983e+06	4.086e+06	1.66178e+07	0.486631	0.0231966	1.45655
positive ion mode	4-Hydroxybenzaldehyde	HMDB0011718	C00633	C7 H6 O2	122.037	1.478	1.80544e+07	7.47802e+06	8.55183e+06	7.64296e+06	8.59384e+06	7.58554e+06	6.47549e+06	3.31096e+06	6.70119e+06	4.38865e+06	5.57467e+06	1.45241e+06	6.24158e+06	6.9361e+06	2.90647e+06	7.22837e+06	4.50408e+06	1.68117e+07	1.80544e+07	1.07618e+07	1.10968e+07	1.1766e+07	0.494181	0.0211297	1.53218
positive ion mode	DL-Lysine			C6 H14 N2 O2	146.106	0.835	1.33015e+09	5.79337e+08	5.54484e+08	5.57197e+08	5.894e+08	6.10452e+08	2.63588e+08	1.4123e+08	5.08582e+08	2.44483e+08	5.46715e+08	2.2282e+08	8.10371e+08	3.11296e+08	3.06557e+08	7.32665e+08	2.93345e+08	1.33015e+09	1.24713e+09	9.52647e+08	4.07779e+08	8.42594e+08	0.498798	0.0347318	1.40485
positive ion mode	lysophosphatidylcholine 14:1(9Z)/0:0		C04230	C22 H44 N O7 P	465.285	8.456	2.3873e+07	1.04883e+07	1.0776e+07	1.06535e+07	1.17671e+07	1.31638e+07	5.89625e+06	1.40792e+07	1.08077e+07	9.6208e+06	7.03614e+06	5.11003e+06	7.47044e+06	6.83599e+06	3.6025e+06	2.3873e+07	1.84093e+07	1.67083e+07	1.74562e+07	2.14052e+07	2.34644e+07	7.94516e+06	0.503195	0.0101749	1.56394
positive ion mode	3-Hydroxy-2-methyl-2-[(sulfooxy)methyl]propanoic acid	HMDB0000237	C00163	C5 H10 O7 S	214.014	0.986	2.61716e+07	1.29363e+07	1.2689e+07	1.19338e+07	1.2911e+07	1.25753e+07	7.0818e+06	1.29346e+07	9.63657e+06	1.08905e+07	5.94229e+06	5.65242e+06	1.24512e+07	1.97909e+06	1.73256e+07	2.07393e+07	1.92073e+07	1.30596e+07	1.11365e+07	2.61716e+07	1.49294e+07	8.95474e+06	0.506131	0.00437449	1.66513
positive ion mode	FF-MAS	HMDB0001023		C29 H46 O	410.354	11.018	5.09065e+08	2.61608e+08	2.56086e+08	2.31539e+08	2.5009e+08	2.57485e+08	1.33828e+08	1.88019e+08	1.77106e+08	6.78597e+07	1.15683e+08	1.62048e+08	3.56611e+08	1.70431e+08	2.1527e+08	5.09065e+08	4.98469e+08	1.52131e+08	2.68384e+08	4.7371e+08	2.65784e+08	2.71905e+08	0.516659	0.0149006	1.50842
positive ion mode	Methyl 2,3-dihydro-3-hydroxy-2-oxo-1H-indole-3-acetate			C11 H11 N O4	221.068	4.367	1.62968e+07	5.07649e+06	5.11694e+06	5.19291e+06	4.89503e+06	4.80999e+06	4.31369e+06	5.02287e+06	3.47524e+06	5.51436e+06	2.6663e+06	2.95402e+06	3.85687e+06	1.21841e+06	4.8115e+06	9.4089e+06	6.47236e+06	1.62968e+07	2.95253e+06	5.8082e+06	5.52854e+06	4.71443e+06	0.518308	0.0480991	1.28467
positive ion mode	(2R)-3-{[(2-Aminoethoxy)(hydroxy)phosphoryl]oxy}-2-hydroxypropyl pentadecanoate			C20 H42 N O7 P	439.269	8.211	4.64109e+08	2.0273e+08	1.96584e+08	1.99897e+08	2.03701e+08	2.05981e+08	1.13882e+08	2.24518e+08	1.83099e+08	2.39785e+08	1.35168e+08	3.86749e+07	2.04827e+08	3.22877e+07	3.50105e+07	3.23283e+08	2.28921e+08	3.10751e+08	4.12855e+08	2.98229e+08	4.64109e+08	1.81528e+08	0.519913	0.0286613	1.42907
positive ion mode	(2E)-3-Methyl-4-(sulfooxy)-2-butenoic acid	HMDB0010720	C01771	C5 H8 O6 S	196.004	1.064	1.5902e+07	7.1044e+06	7.58129e+06	7.49777e+06	7.67214e+06	7.07025e+06	4.06533e+06	1.24633e+07	3.69174e+06	4.08675e+06	4.22616e+06	2.01009e+06	8.80558e+06	2.39057e+06	7.83004e+06	1.35447e+07	1.5902e+07	7.14445e+06	7.06792e+06	1.10939e+07	1.07713e+07	5.79476e+06	0.527353	0.0200102	1.41096
positive ion mode	1-linoleoyl-sn-glycerol	HMDB0011568		C21 H38 O4	354.276	10.009	5.74072e+07	2.45569e+07	2.11024e+07	2.09085e+07	1.97201e+07	2.07687e+07	1.40626e+07	1.74021e+07	1.63205e+07	1.00885e+07	8.09785e+06	1.0433e+07	1.28853e+07	2.46925e+07	1.9213e+07	5.74072e+07	2.99358e+07	1.09053e+07	1.83348e+07	1.75688e+07	3.81914e+07	2.38256e+07	0.529211	0.0395895	1.28586
positive ion mode	S-Aminoethyl-L-cysteine			C5 H12 N2 O2 S	164.062	0.808	5.8625e+08	3.88377e+08	3.85441e+08	3.76636e+08	3.8887e+08	3.74484e+08	5.50566e+08	3.36609e+08	2.82269e+08	2.84776e+08	2.6002e+08	2.79032e+07	2.83242e+08	2.33928e+07	2.28e+08	4.36046e+08	5.45941e+08	5.15593e+08	4.68251e+08	5.58637e+08	5.8625e+08	4.23161e+08	0.544616	0.0103107	1.63604
positive ion mode	2-[(5E,8E)-5,8-Tetradecadien-1-yl]cyclobutanone			C18 H30 O	262.229	10.005	2.03664e+07	1.38062e+07	9.15266e+06	7.60862e+06	5.67483e+06	1.11487e+07	5.78963e+06	7.22857e+06	5.29672e+06	5.61171e+06	2.64674e+06	3.63742e+06	5.4216e+06	1.26757e+07	8.78285e+06	2.03664e+07	1.41826e+07	4.32948e+06	6.63937e+06	6.15207e+06	1.57203e+07	1.11738e+07	0.55306	0.0452477	1.27028
positive ion mode	L-Proline, 4-hydroxy-5-oxo-4-(tetrahydro-2,3,4-trihydroxy-2-furanyl)-	HMDB0000162	C00148	C9 H13 N O8	263.064	1.005	3.29645e+07	1.22888e+07	1.25698e+07	1.23044e+07	1.30453e+07	1.30482e+07	1.04798e+07	1.292e+07	7.3216e+06	1.15387e+07	6.81055e+06	7.70782e+06	1.41068e+07	5.25193e+06	9.49308e+06	3.29645e+07	2.19505e+07	2.12871e+07	1.34095e+07	1.37572e+07	9.43037e+06	1.15097e+07	0.569029	0.0352353	1.33429
positive ion mode	2,4-Dichlorotoluene		C18300	C7 H6 Cl2	159.985	0.805	9.68306e+08	7.46419e+08	7.09456e+08	7.16286e+08	7.43548e+08	7.53281e+08	8.58755e+08	6.20806e+08	5.54121e+08	5.75058e+08	5.04361e+08	7.5889e+07	5.46535e+08	7.39221e+07	4.95806e+08	7.51892e+08	9.01591e+08	9.02757e+08	7.62441e+08	9.27323e+08	9.68306e+08	7.91104e+08	0.585959	0.00826493	1.66503
positive ion mode	Dihydrojasmone	HMDB0031565		C11 H18 O	166.136	6.56	1.51491e+08	7.40232e+07	7.73371e+07	7.56488e+07	7.40471e+07	7.52977e+07	5.76646e+07	7.53651e+07	6.49738e+07	7.32985e+07	4.49278e+07	2.03076e+07	1.02054e+08	4.12287e+07	6.93883e+07	1.10611e+08	1.51491e+08	7.25477e+07	8.36791e+07	1.31959e+08	8.09058e+07	8.3685e+07	0.611807	0.0155845	1.51777
positive ion mode	10-Undecenoic acid	HMDB0033724		C11 H20 O2	184.146	6.56	1.84284e+08	9.61206e+07	9.50155e+07	9.58886e+07	9.42001e+07	9.39261e+07	7.24447e+07	9.65491e+07	8.03832e+07	8.86495e+07	5.42773e+07	2.66796e+07	1.27496e+08	5.44737e+07	8.80202e+07	1.37677e+08	1.84284e+08	9.50419e+07	1.05099e+08	1.65177e+08	9.998e+07	1.05668e+08	0.612625	0.0127974	1.55045
positive ion mode	5-Chloro-3-fluoro-1,2-benzenediol	HMDB0000957	C00090	C6 H4 Cl F O2	161.989	0.805	1.45203e+07	1.03154e+07	1.0561e+07	9.92222e+06	1.13612e+07	1.05081e+07	1.4403e+07	1.02389e+07	9.13581e+06	8.95785e+06	8.57754e+06	1.06412e+06	8.7626e+06	1.03985e+06	7.43846e+06	1.28398e+07	1.31178e+07	1.45203e+07	1.2646e+07	1.43438e+07	1.43076e+07	1.13432e+07	0.618354	0.0190143	1.5081
positive ion mode	3-(1-Hydroxyethyl)-4a,5-dimethyl-4a,5,6,7,8,8a-hexahydro-2(1H)-naphthalenone			C14 H22 O2	222.162	4.467	9.71738e+06	4.81614e+06	4.9227e+06	5.22299e+06	5.74963e+06	5.08834e+06	4.1232e+06	3.07933e+06	3.60367e+06	6.22964e+06	3.73272e+06	2.86294e+06	7.11353e+06	2.79882e+06	5.52473e+06	7.63122e+06	5.1204e+06	8.90174e+06	9.71738e+06	4.00247e+06	7.24309e+06	5.87565e+06	0.620991	0.0128244	1.63919
positive ion mode	4-(5,6-Dihydroxy-6-methyl-1-hepten-2-yl)-1-methyl-1,2-cyclohexanediol			C15 H28 O4	272.199	5.196	3.20324e+07	1.67315e+07	1.62033e+07	1.69127e+07	1.74959e+07	1.64607e+07	1.38035e+07	1.22527e+07	1.52378e+07	1.49092e+07	1.07805e+07	6.87335e+06	1.83801e+07	1.22549e+07	1.88113e+07	3.20324e+07	2.32962e+07	1.55595e+07	2.20225e+07	1.98503e+07	1.70346e+07	1.60158e+07	0.634737	0.00492102	1.6872
positive ion mode	12-HSA	HMDB0061706		C18 H36 O3	300.266	9.564	3.7391e+07	1.85151e+07	1.768e+07	1.83345e+07	1.67889e+07	1.83902e+07	1.25067e+07	1.35174e+07	2.17108e+07	1.71243e+07	1.11169e+07	1.14029e+07	2.211e+07	5.05587e+06	1.20399e+07	2.78743e+07	1.21904e+07	1.75198e+07	3.7391e+07	1.87204e+07	2.35615e+07	2.97966e+07	0.63958	0.0498535	1.34604
positive ion mode	O-ureido-D-serine		C20651	C4 H9 N3 O4	163.06	0.797	7.0436e+08	4.49582e+08	4.39677e+08	4.40608e+08	4.96364e+08	5.33563e+08	7.0436e+08	4.55886e+08	3.66061e+08	4.07172e+08	3.70046e+08	6.16392e+07	3.90641e+08	6.73061e+07	3.07766e+08	5.10734e+08	6.50195e+08	5.85151e+08	5.52304e+08	6.19724e+08	6.3162e+08	5.4455e+08	0.641318	0.0327016	1.41759
positive ion mode	{3-Oxo-2-[(2E)-2-penten-1-yl]-1-cyclopenten-1-yl}acetic acid	HMDB0000042	C00033	C12 H16 O3	208.11	4.552	1.91064e+08	1.03915e+08	9.95618e+07	9.94965e+07	1.06592e+08	1.11767e+08	8.12401e+07	7.2444e+07	9.8907e+07	6.16433e+07	5.3644e+07	4.72285e+07	1.62358e+08	5.50633e+07	6.96609e+07	1.4613e+08	1.91064e+08	9.71151e+07	1.16286e+08	1.7395e+08	9.7295e+07	9.46188e+07	0.641432	0.0455365	1.32257
positive ion mode	Bis(2-ethylhexyl) phthalate			C24 H38 O4	390.276	11.815	1.08893e+08	1.01486e+08	1.02328e+08	9.77443e+07	9.52238e+07	1.0086e+08	1.02292e+08	1.05421e+08	1.03051e+08	1.08619e+08	1.04811e+08	1.08403e+08	1.00965e+08	1.08893e+08	1.04259e+08	9.40185e+07	9.3562e+07	1.02601e+08	9.69392e+07	8.56707e+07	9.05132e+07	1.03602e+08	1.09244	0.00423396	1.72522
positive ion mode	Alverine	HMDB0015554		C20 H27 N	281.214	10.682	1.12798e+07	8.75818e+06	1.01392e+07	1.04107e+07	8.6944e+06	9.83337e+06	1.12798e+07	1.0522e+07	1.0533e+07	1.06548e+07	9.70894e+06	1.07355e+07	9.72132e+06	1.07208e+07	8.8807e+06	8.78293e+06	9.81591e+06	9.76483e+06	1.04377e+07	9.5446e+06	9.92991e+06	8.79561e+06	1.10433	0.00385155	1.69078
positive ion mode	Butyryl-L-homoserine lactone		C11837	C8 H13 N O3	171.09	1.005	2.83236e+08	2.12562e+08	2.14701e+08	2.19123e+08	2.23911e+08	2.20365e+08	2.18683e+08	2.67519e+08	2.31527e+08	2.83236e+08	2.11485e+08	1.92857e+08	2.75997e+08	2.46133e+08	1.79581e+08	1.99041e+08	1.63125e+08	2.0377e+08	2.43037e+08	2.35651e+08	2.03995e+08	1.98137e+08	1.18514	0.0238848	1.46916
positive ion mode	Valylglutamine	HMDB0029125		C10 H19 N3 O4	245.137	0.999	2.24364e+07	1.44915e+07	1.3637e+07	1.46049e+07	1.48516e+07	1.47901e+07	1.29052e+07	1.80563e+07	1.71466e+07	1.48151e+07	1.31043e+07	1.4268e+07	2.24364e+07	2.20018e+07	1.29627e+07	1.61521e+07	9.03953e+06	1.05284e+07	8.7994e+06	1.52269e+07	1.26142e+07	8.79676e+06	1.43151	0.0094236	1.70438
positive ion mode	N-[(3E)-2-Hydroxy-3-octenoyl]glycine			C10 H17 N O4	215.116	1.008	8.85531e+07	5.37789e+07	5.06544e+07	5.50367e+07	5.44134e+07	5.46487e+07	5.4902e+07	7.85295e+07	7.50093e+07	8.46812e+07	5.81101e+07	4.47494e+07	8.85531e+07	3.30077e+07	3.99198e+07	4.77598e+07	4.42939e+07	3.52017e+07	3.47823e+07	5.27675e+07	6.62689e+07	3.62588e+07	1.44867	0.0260351	1.44742
positive ion mode	1,2,3,3a,6,7-Hexahydrocyclopenta[d]pyrrolo[2,1-b][1,3]oxazin-8(5H)-one			C10 H13 N O2	179.095	1.017	1.16495e+08	6.48935e+07	6.26406e+07	6.4099e+07	7.73135e+07	6.23469e+07	5.46916e+07	1.16495e+08	7.64804e+07	1.14104e+08	8.63814e+07	8.16561e+07	7.73664e+07	2.31738e+07	5.8336e+07	4.23755e+07	7.30337e+07	3.35877e+07	5.27976e+07	6.46722e+07	6.54822e+07	3.43265e+07	1.48453	0.0490696	1.32406
positive ion mode	Veronal			C8 H12 N2 O3	184.085	1	2.48076e+08	1.35421e+08	1.33867e+08	1.32991e+08	1.38419e+08	1.30508e+08	1.96099e+08	2.48076e+08	1.77655e+08	2.26776e+08	1.3551e+08	9.70845e+07	1.46498e+08	5.76973e+07	1.15493e+08	1.13144e+08	1.22363e+08	1.01625e+08	8.54202e+07	1.44225e+08	1.152e+08	6.24961e+07	1.4947	0.0467706	1.35504
positive ion mode	2,2-Dimethyl-8-prenylchromene 6-carboxylic acid		C09003	C17 H20 O3	272.141	6.217	1.07029e+07	6.70976e+06	6.14754e+06	6.76331e+06	6.75131e+06	6.01505e+06	7.57823e+06	1.07029e+07	1.03884e+07	1.05007e+07	7.1777e+06	4.08276e+06	1.04717e+07	4.09851e+06	6.31232e+06	5.76076e+06	5.37279e+06	2.51572e+06	7.73465e+06	5.82188e+06	6.31124e+06	3.63001e+06	1.49567	0.0360603	1.3914
positive ion mode	salinosporamide D			C14 H19 N O4	265.13	1.004	2.04644e+07	1.05557e+07	1.0184e+07	1.12492e+07	1.20958e+07	9.4614e+06	1.26145e+07	2.04644e+07	1.25163e+07	2.03441e+07	1.02919e+07	1.5887e+07	1.31213e+07	5.70049e+06	1.30554e+07	9.19955e+06	1.25599e+07	3.94656e+06	5.80798e+06	1.15056e+07	1.04447e+07	6.65109e+06	1.51618	0.0428354	1.35778
positive ion mode	Val-pro	HMDB0029135		C10 H18 N2 O3	214.132	1.009	1.18323e+08	6.68919e+07	7.12331e+07	6.88324e+07	7.11379e+07	6.91247e+07	6.24313e+07	9.57921e+07	1.18323e+08	1.12323e+08	8.88965e+07	6.9477e+07	9.58075e+07	4.08005e+07	5.18334e+07	7.36497e+07	5.96828e+07	5.1302e+07	4.7897e+07	6.83256e+07	6.35319e+07	3.16687e+07	1.52682	0.0130946	1.60715
positive ion mode	Aceclidine			C9 H15 N O2	169.111	0.997	5.51645e+07	2.87345e+07	3.05914e+07	2.90246e+07	3.19032e+07	2.86135e+07	2.63823e+07	5.07087e+07	3.52484e+07	5.51645e+07	3.66168e+07	3.71617e+07	3.62859e+07	8.34208e+06	2.79676e+07	2.22914e+07	3.54479e+07	1.50795e+07	1.60844e+07	3.05269e+07	2.08759e+07	1.35064e+07	1.57284	0.0415267	1.36745
positive ion mode	7-O-Methylstrobopinin			C17 H16 O4	284.105	5.022	1.32655e+07	6.79712e+06	7.79671e+06	7.19174e+06	7.11748e+06	7.41343e+06	9.95925e+06	1.18424e+07	9.31038e+06	1.32655e+07	8.41633e+06	8.66144e+06	1.12741e+07	3.66804e+06	8.08161e+06	3.15048e+06	7.57069e+06	1.97507e+06	7.21366e+06	7.77078e+06	7.0059e+06	4.54683e+06	1.61465	0.0155862	1.5173
positive ion mode	ZV4			C5 H11 N O	101.085	0.995	1.30059e+08	5.62941e+07	5.96312e+07	6.20702e+07	6.14855e+07	6.52086e+07	1.00266e+08	1.30059e+08	8.87244e+07	1.26471e+08	8.26323e+07	3.3203e+07	7.76187e+07	2.9341e+07	3.0276e+07	6.58895e+07	4.3266e+07	4.27422e+07	6.72661e+07	6.29956e+07	5.27313e+07	4.47379e+07	1.63042	0.0373885	1.39343
positive ion mode	propionylcarnitine	HMDB0000824	C03017	C10 H19 N O4	217.132	1.004	4.09437e+07	2.13093e+07	2.35654e+07	2.17529e+07	2.53644e+07	2.33219e+07	2.1505e+07	3.47011e+07	2.78086e+07	4.09437e+07	2.06954e+07	2.12964e+07	3.13477e+07	3.38134e+07	1.94885e+07	1.55413e+07	2.30711e+07	1.13282e+07	1.46445e+07	2.61241e+07	1.90548e+07	1.21035e+07	1.64203	0.00337382	1.81817
positive ion mode	Capsiate	HMDB0034780	C20203	C18 H26 O4	306.183	7.648	7.41911e+06	3.90426e+06	3.95813e+06	4.53901e+06	4.07643e+06	4.0594e+06	4.71202e+06	4.97007e+06	5.35016e+06	6.37337e+06	4.30446e+06	1.72422e+06	7.41911e+06	3.47206e+06	1.87301e+06	2.82642e+06	3.95362e+06	1.04634e+06	2.43313e+06	4.57951e+06	4.89093e+06	1.23423e+06	1.67821	0.0310039	1.40177
positive ion mode	imazamox		C18598	C15 H19 N3 O4	305.138	4.151	1.40798e+07	9.07364e+06	8.03445e+06	8.117e+06	8.21629e+06	7.86402e+06	1.08082e+07	1.40798e+07	1.20761e+07	8.30412e+06	5.45036e+06	8.04761e+06	1.0765e+07	8.90979e+06	1.09142e+07	2.56116e+06	781467	1.37722e+06	4.83108e+06	5.6285e+06	1.22899e+07	7.2704e+06	1.71817	0.0369961	1.37985
positive ion mode	Propacetamol			C14 H20 N2 O3	264.147	1.014	2.62651e+07	1.14389e+07	1.23506e+07	1.14928e+07	1.33123e+07	1.06524e+07	1.85197e+07	1.97019e+07	1.03091e+07	2.62651e+07	1.19282e+07	1.50357e+07	1.01172e+07	2.22111e+06	8.59182e+06	9.22303e+06	1.13413e+07	4.80177e+06	5.33627e+06	1.21241e+07	9.8352e+06	4.28885e+06	1.74083	0.0480836	1.30149
positive ion mode	(1Z)-N-[2-(3-Hydroxy-5-methoxy-2,3-dihydro-1H-indol-3-yl)ethyl]ethanimidic acid	HMDB0031645	C06244	C13 H18 N2 O3	250.132	1.012	8.65969e+07	3.09703e+07	4.38618e+07	3.94852e+07	2.89142e+07	3.43059e+07	4.4911e+07	6.61123e+07	5.07594e+07	8.65969e+07	3.57522e+07	4.22725e+07	5.10543e+07	1.4913e+07	2.54731e+07	2.30361e+07	3.48336e+07	1.47492e+07	2.44997e+07	5.7595e+07	2.75986e+07	1.6359e+07	1.75053	0.0323822	1.40235
positive ion mode	2'-Deoxycytidine	HMDB0000014		C9 H13 N3 O4	227.091	1.003	1.93691e+08	8.61653e+07	9.7567e+07	8.54406e+07	9.08888e+07	8.83531e+07	1.15236e+08	1.78893e+08	1.12629e+08	1.93691e+08	9.7128e+07	8.27338e+07	8.79973e+07	4.95342e+07	8.31898e+07	4.05631e+07	1.05889e+08	3.03427e+07	5.16951e+07	1.2701e+08	5.60794e+07	2.74358e+07	1.75763	0.0375947	1.40224
positive ion mode	(2S)-3-Phenyl-2-({[(3S,4S,5R)-2,3,4-trihydroxy-5-(hydroxymethyl)tetrahydro-2-furanyl]methyl}amino)propanoic acid (non-preferred name)			C15 H21 N O7	327.132	0.995	1.18715e+07	5.85847e+06	5.78447e+06	4.95115e+06	7.62631e+06	5.18444e+06	8.95687e+06	1.18715e+07	6.69506e+06	9.84874e+06	6.98842e+06	1.01497e+07	7.2765e+06	1.37245e+06	7.28859e+06	3.77828e+06	5.39116e+06	1.10157e+06	4.67758e+06	5.49818e+06	4.92979e+06	2.50083e+06	1.79603	0.0186038	1.51864
positive ion mode	Cholest-5-en-3-ol	HMDB0000067	C15441	C27 H46 O	386.354	10.528	2.82556e+07	1.2769e+07	1.13297e+07	1.23179e+07	1.24443e+07	1.57299e+07	8.80339e+06	1.11884e+07	1.28179e+07	1.78773e+07	1.4596e+07	2.82556e+07	1.0115e+07	1.58264e+07	1.15679e+07	1.06085e+07	6.29338e+06	2.19737e+06	8.80728e+06	6.85347e+06	1.03382e+07	9.81311e+06	1.79725	0.0166197	1.50351
positive ion mode	metharbital	HMDB0014606		C9 H14 N2 O3	198.101	1.024	9.35363e+07	4.16098e+07	3.9866e+07	4.34067e+07	4.20381e+07	4.49486e+07	5.40156e+07	9.35363e+07	5.22862e+07	8.92687e+07	5.4901e+07	5.24086e+07	3.83746e+07	9.45224e+06	3.26114e+07	2.88992e+07	5.35038e+07	2.03488e+07	2.29794e+07	4.77826e+07	1.95759e+07	1.81235e+07	1.82198	0.0330815	1.42806
positive ion mode	NSC 1775			C16 H18 O2	242.13	5.266	1.1663e+07	5.35654e+06	5.23454e+06	5.43226e+06	5.56213e+06	5.68753e+06	8.21049e+06	9.47232e+06	6.70287e+06	1.1663e+07	5.37392e+06	5.4161e+06	8.49018e+06	3.3465e+06	5.66119e+06	2.40526e+06	3.61774e+06	1.64806e+06	3.73084e+06	4.04056e+06	6.60055e+06	3.28185e+06	1.89361	0.00703622	1.65364
positive ion mode	Capsi-amide	HMDB0040940	C17515	C17 H35 N O	269.272	10.654	3.73208e+07	1.50885e+07	1.48826e+07	1.64474e+07	1.52775e+07	1.50539e+07	1.43747e+07	2.38497e+07	1.6911e+07	3.73208e+07	1.42878e+07	1.34656e+07	2.94963e+07	8.53896e+06	1.20592e+07	8.98209e+06	9.34556e+06	9.79166e+06	1.03366e+07	1.13403e+07	1.0946e+07	1.04595e+07	1.90059	0.0162589	1.50664
positive ion mode	alonimid			C14 H13 N O3	243.09	4.234	7.19129e+07	3.31507e+07	3.01288e+07	2.94384e+07	3.02448e+07	2.98631e+07	3.28509e+07	7.19129e+07	3.60526e+07	6.70819e+07	4.22612e+07	3.55135e+07	3.47503e+07	5.74353e+06	3.38738e+07	2.27036e+07	3.44627e+07	1.21339e+07	1.60479e+07	3.56368e+07	6.65981e+06	7.96413e+06	1.92449	0.0377908	1.42361
positive ion mode	2-Isobutyl-3-methylpyrazine	HMDB0036174		C9 H14 N2	150.116	1.018	1.89526e+07	7.55963e+06	8.06429e+06	7.7747e+06	7.52356e+06	8.12995e+06	7.78235e+06	1.54483e+07	1.21323e+07	1.89526e+07	9.81586e+06	9.82889e+06	7.90846e+06	2.30531e+06	6.42187e+06	5.18118e+06	8.45575e+06	3.4001e+06	3.32846e+06	7.49538e+06	4.68623e+06	3.44505e+06	1.98458	0.0169992	1.54971
positive ion mode	TM5958000			C15 H21 N O S	263.134	9.688	2.40738e+07	9.41312e+06	9.21842e+06	9.76521e+06	9.62559e+06	9.33839e+06	8.50903e+06	1.14105e+07	1.22874e+07	1.57547e+07	1.3411e+07	1.22654e+07	2.40738e+07	3.79477e+06	8.13538e+06	3.29236e+06	4.98508e+06	1.41972e+06	8.1618e+06	8.03177e+06	1.16935e+07	4.57212e+06	2.01836	0.0172219	1.47663
positive ion mode	(6abeta)-Tazettine			C18 H21 N O5	331.142	3.2	1.50817e+07	6.2276e+06	6.02375e+06	5.97975e+06	6.85779e+06	7.60709e+06	7.62969e+06	1.50817e+07	8.3113e+06	1.36517e+07	8.25029e+06	6.04259e+06	6.34208e+06	723038	6.74049e+06	4.50721e+06	8.21835e+06	728531	2.02018e+06	8.02689e+06	1.33986e+06	710216	2.04487	0.0496089	1.36438
positive ion mode	Zinnolide		C09983	C15 H18 O5	278.115	6.241	2.54364e+07	1.07587e+07	1.01862e+07	9.94961e+06	1.13787e+07	1.08036e+07	1.58779e+07	1.85116e+07	1.97248e+07	2.54364e+07	1.12895e+07	9.90235e+06	9.41777e+06	1.01504e+07	5.00182e+06	5.68461e+06	8.71076e+06	5.78743e+06	4.5774e+06	1.09311e+07	1.16362e+07	3.39132e+06	2.15918	0.0038189	1.77076
positive ion mode	3-oxostearic acid			C18 H34 O3	298.25	9.736	1.11643e+08	3.44051e+07	3.27066e+07	3.51882e+07	3.42185e+07	3.33382e+07	4.57782e+07	6.84646e+07	4.31453e+07	1.11643e+08	3.60771e+07	4.32055e+07	4.95075e+07	9.7014e+06	2.22385e+07	2.87236e+07	2.72993e+07	1.72328e+07	2.83283e+07	1.55637e+07	2.29142e+07	2.32783e+07	2.19596	0.0197864	1.46641
positive ion mode	2-(Diethylamino)ethanol	HMDB0033971		C6 H15 N O	117.116	0.93	2.57141e+07	1.0908e+07	9.31042e+06	9.24734e+06	1.14094e+07	1.02976e+07	1.85904e+07	1.16616e+07	1.76109e+07	1.87469e+07	2.57141e+07	1.61696e+07	1.36361e+07	6.66315e+06	4.67557e+06	7.50476e+06	7.56572e+06	7.14595e+06	7.64496e+06	1.02495e+07	9.57025e+06	3.63472e+06	2.22089	0.00102075	1.90769
positive ion mode	5-Allyl-5-sec-butyl-1,3-dimethyl-2,4,6(1H,3H,5H)-pyrimidinetrione	HMDB0041833	C07422	C13 H20 N2 O3	252.147	1.007	5.47738e+07	2.52944e+07	2.34292e+07	2.00409e+07	2.38163e+07	2.34953e+07	2.78799e+07	5.11953e+07	2.69259e+07	5.47738e+07	2.50231e+07	2.77538e+07	2.20909e+07	6.54748e+06	1.66208e+07	1.51532e+07	1.82162e+07	8.91948e+06	1.00813e+07	2.16593e+07	1.03757e+07	7.94047e+06	2.22261	0.0124981	1.6155
positive ion mode	Venlafaxine	HMDB0005016	C07187	C17 H27 N O2	277.204	5.348	3.0348e+07	1.25149e+07	1.11243e+07	1.19e+07	1.17134e+07	1.19464e+07	1.54777e+07	2.26459e+07	1.67702e+07	3.0348e+07	1.78176e+07	1.60158e+07	1.28011e+07	2.66223e+06	1.36295e+07	4.6054e+06	1.33335e+07	959137	4.57894e+06	1.61331e+07	4.13387e+06	1.90026e+06	2.26978	0.0176277	1.54565
positive ion mode	Quinaldine	HMDB0042004		C10 H9 N	143.074	3.716	2.71664e+08	7.65747e+07	7.6154e+07	7.62768e+07	7.00241e+07	7.81755e+07	1.38135e+08	9.33958e+07	1.66827e+08	2.71664e+08	5.89363e+07	5.94897e+07	2.3465e+08	2.19129e+07	4.28568e+07	2.57943e+07	1.21881e+07	6.76919e+07	7.33405e+07	7.68251e+07	1.06088e+08	1.81464e+07	2.47088	0.0363528	1.29587
positive ion mode	3beta-hydroxy-4beta-methyl-5alpha-cholest-8-ene-4alpha-carboxylic acid			C29 H48 O3	444.36	8.205	9.30031e+07	2.78443e+07	2.98122e+07	2.6978e+07	3.09629e+07	2.9517e+07	2.82919e+07	4.24168e+07	5.59094e+07	4.37056e+07	2.61027e+07	4.43003e+07	9.30031e+07	1.58623e+07	4.50287e+07	3.34663e+07	2.04632e+06	1.81071e+06	2.68886e+07	2.78821e+06	1.55957e+07	1.04711e+07	2.53152	0.0206932	1.47122
positive ion mode	FL1AUNGS0001_a			C15 H14 O4	258.089	6.036	1.18947e+07	4.42481e+06	4.27408e+06	4.69416e+06	4.84608e+06	4.76953e+06	1.45367e+06	1.18947e+07	8.38031e+06	1.05332e+07	1.07886e+07	7.2372e+06	1.16701e+07	1.49616e+06	5.53513e+06	8.38659e+06	1.684e+06	1.48875e+06	2.54241e+06	2.5413e+06	2.00126e+06	684822	2.55201	0.0162672	1.60877
positive ion mode	Hydroxypropionylcarnitine	HMDB0013125		C10 H19 N O5	233.126	4.06	8.99569e+07	3.69962e+07	3.82924e+07	3.71105e+07	3.75304e+07	3.77777e+07	1.28448e+07	4.69298e+07	8.99569e+07	8.5644e+07	4.05675e+07	5.92665e+07	8.913e+07	6.73976e+06	2.15148e+07	3.74845e+07	2.35625e+07	1.26092e+07	1.84107e+07	1.78979e+07	1.97163e+07	7.7977e+06	2.7113	0.0140974	1.53604
positive ion mode	(R)-Salsolinol	HMDB0005199		C10 H13 N O2	179.095	4.106	9.07859e+07	3.89701e+07	3.01482e+07	3.38149e+07	3.63308e+07	3.63718e+07	5.301e+07	8.98377e+07	4.0074e+07	9.07859e+07	2.14667e+07	5.29741e+07	3.99987e+07	1.59643e+07	3.57253e+07	6.35582e+06	1.60787e+07	4.46427e+06	1.57587e+07	2.87578e+07	2.33589e+07	1.48159e+07	2.78093	0.00837682	1.65541
positive ion mode	Cedefingol			C20 H41 N O3	343.308	9.82	1.48926e+07	4.84297e+06	5.12601e+06	4.98683e+06	5.0868e+06	5.3096e+06	4.06944e+06	9.96345e+06	1.21437e+07	8.09888e+06	7.39711e+06	5.33955e+06	1.48926e+07	2.65583e+06	4.42914e+06	3.76627e+06	1.33588e+06	1.85244e+06	2.93081e+06	1.48284e+06	3.33336e+06	4.0364e+06	2.78673	0.00435622	1.74842
positive ion mode	N-[(2S,3R)-1,3-Dihydroxy-2-octadecanyl]formamide	HMDB0001536	C00488	C19 H39 N O3	329.293	9.356	1.3713e+07	5.58869e+06	5.4145e+06	5.31842e+06	5.02501e+06	5.92372e+06	6.29745e+06	1.24493e+07	1.21532e+07	1.33675e+07	9.52039e+06	6.41679e+06	1.3713e+07	3.47186e+06	5.24697e+06	2.13516e+06	1.0363e+06	1.99727e+06	4.81111e+06	2.54736e+06	3.95261e+06	4.23349e+06	2.98107	0.000623298	1.9744
positive ion mode	3beta-hydroxy-4beta-methyl-5alpha-cholest-7-ene-4alpha-carboxylic acid			C29 H48 O3	444.36	9.455	1.24747e+07	3.60813e+06	3.43106e+06	3.37624e+06	3.22657e+06	4.45643e+06	5.40315e+06	7.035e+06	1.00381e+07	6.52533e+06	4.25267e+06	5.94995e+06	1.24747e+07	1.67953e+06	5.27088e+06	2.96135e+06	135297	399058	3.99212e+06	356973	1.87639e+06	1.15351e+06	3.30483	0.00408087	1.73335
positive ion mode	Isoliquiritigenin 4,4'-dimethyl ether		C11144	C17 H16 O4	284.105	5.581	1.01945e+07	3.8612e+06	3.94244e+06	3.95237e+06	3.59303e+06	3.73912e+06	3.46973e+06	1.01945e+07	5.2867e+06	8.68013e+06	8.60151e+06	4.78656e+06	5.74321e+06	1.4223e+06	5.10892e+06	1.3422e+06	585576	965824	1.58268e+06	648289	1.28292e+06	1.32284e+06	3.75292	0.00196407	1.90855
positive ion mode	Isoliquiritigenin	HMDB0037316	C08650	C15 H12 O4	256.073	5.729	5.35417e+07	1.00673e+07	1.01653e+07	1.00213e+07	9.83692e+06	1.02519e+07	1.05928e+07	5.35417e+07	1.99025e+07	8.00779e+06	6.68918e+06	3.00489e+06	2.20112e+06	3.17396e+07	4.75048e+06	8.39029e+06	6.63285e+06	429800	1.09213e+06	817992	2.2205e+06	1.65471e+06	5.22071	0.049027	1.41733
positive ion mode	Cammaconine		C08666	C23 H37 N O5	407.267	5.718	4.91904e+07	1.37115e+07	1.35045e+07	1.45419e+07	1.33551e+07	1.3809e+07	2.65962e+07	4.061e+07	1.63315e+07	4.91904e+07	2.58102e+06	2.174e+07	2.1463e+07	5.70206e+06	2.02216e+07	365581	238489	630609	2.15004e+06	1.685e+06	7.3411e+06	2.57252e+06	5.23262	0.00874524	1.63282
positive ion mode	Dropropizine			C13 H20 N2 O2	236.153	1.047	5.10578e+07	5.77755e+06	7.32877e+06	6.34051e+06	4.49599e+06	5.24749e+06	3.66733e+06	3.28228e+07	1.05618e+07	5.10578e+07	7.0213e+06	2.50672e+07	3.34151e+06	637932	4.18262e+06	2.31764e+06	4.38099e+06	1.03445e+06	3.92193e+06	4.80411e+06	2.06205e+06	947684	5.67312	0.0474855	1.30987
positive ion mode	Rivastigmine	HMDB0015124	C11766	C14 H22 N2 O2	250.168	3.71	1.64146e+08	3.18274e+07	3.28188e+07	3.1799e+07	3.1492e+07	3.76324e+07	5.35799e+07	1.2583e+08	6.64385e+07	1.64146e+08	6.06054e+07	7.97796e+07	1.50514e+07	1.93277e+06	9.89643e+06	7.90332e+06	1.88476e+07	2.63269e+06	7.93725e+06	2.41842e+07	3.90388e+06	1.59151e+06	7.37824	0.00640663	1.70506
positive ion mode	VS1150000			C18 H34 O4	314.246	9.127	8.47441e+06	1.87115e+06	1.70049e+06	1.76113e+06	1.46518e+06	1.55349e+06	669127	5.19513e+06	2.60782e+06	8.47441e+06	4.28043e+06	2.53412e+06	2.76544e+06	769352	472501	549034	221034	250281	685381	426030	603941	485815	7.3892	0.00578861	1.72246
positive ion mode	VOLICITIN		C16345	C23 H38 N2 O5	422.277	6.691	1.05324e+07	3.23511e+06	2.70347e+06	2.67388e+06	2.87992e+06	3.0636e+06	8.56896e+06	9.07394e+06	1.70937e+06	1.05324e+07	220371	7.5231e+06	6.32436e+06	2.73721e+06	1.67891e+06	61604.7	84901.6	56734.3	252665	75222.2	868990	641183	12.5503	0.00145467	1.84499
