# Supplementary material for: Cecum microbiome and metabolism characteristics of Silky Fowl and White Leghorn chicken in late laying stages
Source: Front Microbiol. 2022 Oct 20;13:984654. doi: 10.3389/fmicb.2022.984654 (PMC9633115; doi:10.3389/fmicb.2022.984654)
Supplement: Supplementary file 3 [file Table_3.XLSX]

## Sheet: Sheet1
Supplementary Table 3 The table of RDA between significantly different microbe and metabolite.
Metabolite ID	RDA1	RDA2	r2	Pr(>r)
POSM0714	-0.771306	0.636465	0.422342	0.026
NEGM0467	-0.876906	0.480662	0.131232	0.416
POSM0009	0.865203	-0.501421	0.379458	0.049
NEGM0675	0.864493	-0.502644	0.37993	0.05
POSM0593	-0.690994	0.722861	0.411873	0.034
NEGM0440	-0.689984	0.723825	0.409711	0.035
NEGM0277	0.91283	-0.408339	0.19863	0.254
POSM0421	-0.80116	0.598451	0.155949	0.336
NEGM0253	-0.938441	0.345441	0.205589	0.233
POSM0267	-0.0731087	0.997324	0.760274	0.002
NEGM0007	-0.895373	0.445316	0.375228	0.048
POSM0580	-0.721616	0.692293	0.0623603	0.642
NEGM0692	-0.721518	0.692396	0.0625786	0.642
NEGM0408	0.939647	-0.342147	0.140951	0.406
