# Supplementary material for: Cecum microbiome and metabolism characteristics of Silky Fowl and White Leghorn chicken in late laying stages
Source: Front Microbiol. 2022 Oct 20;13:984654. doi: 10.3389/fmicb.2022.984654 (PMC9633115; doi:10.3389/fmicb.2022.984654)
Supplement: Supplementary file 4 [file Table_4.XLSX]

## Sheet: Sheet1
Supplementary Table 4 The table of Relationship between metabolite and DEGs by RDA.
Metabolite ID	RDA1	RDA2	r2	Pr(>r)
POSM0714	0.972535	0.232758	0.215722	0.208
NEGM0467	0.858659	-0.512548	0.244568	0.181
POSM0009	-0.95711	-0.289725	0.617002	0.002
NEGM0675	-0.956757	-0.290889	0.616724	0.002
POSM0593	0.901432	-0.43292	0.406833	0.04
NEGM0440	0.90036	-0.435145	0.404811	0.041
NEGM0277	-0.798356	-0.602186	0.545175	0.007
POSM0421	0.992201	-0.124652	0.227184	0.198
NEGM0253	0.954604	-0.297879	0.247221	0.165
POSM0267	0.948806	-0.31586	0.260579	0.114
NEGM0007	0.776517	-0.630096	0.445593	0.031
POSM0580	0.996574	-0.0827083	0.262986	0.124
NEGM0692	0.996563	-0.0828352	0.26377	0.121
NEGM0408	-0.855515	-0.517777	0.446873	0.019
